# Supplementary material for: An Extensive Survey of Vertebrate-specific, Nonvisual Opsins Identifies a Novel Subfamily, Q113-Bistable Opsin
Source: Genome Biol Evol. 2025 Mar 1;17(3):evaf032. doi: 10.1093/gbe/evaf032 (PMC11893379; doi:10.1093/gbe/evaf032)
Supplement: evaf032_Supplementary_Data [file evaf032_supplementary_data.zip]

Archive with 2 entries (2 files):
- 20241119.Supplementary_Tables.xlsx
- 20250211.Supplementary_Figures.docx
