# Supplementary material for: An Extensive Survey of Vertebrate-specific, Nonvisual Opsins Identifies a Novel Subfamily, Q113-Bistable Opsin
Source: Genome Biol Evol. 2025 Mar 1;17(3):evaf032. doi: 10.1093/gbe/evaf032 (PMC11893379; doi:10.1093/gbe/evaf032)
Supplement: evaf032_Supplementary_Data [file evaf032_supplementary_data.zip › 20241119.Supplementary_Tables.xlsx]

## Sheet: S1A
Supplementary Table S1A
Numbers of non-visual opsin genes of VVNVO retrieved from teleost fishes in this study. In most cases, these opsin genes formed a single clade with one of the previously-known opsin subfamilies with bootstrap value >= 80% by molecular phylogenetic analyses by BioNJ. "-" indicates "Not found in this study".
order	species	VA.a	VA.b	pinopsin	parapinopsin.a	parapinopsin.b	parietopsin	notes	references
Elopiformes	Megalops cyprinoides	1	1	1	1	1	1
Anguilliformes	Anguilla anguilla	1	1	-	1	-	-
Osteoglossiformes	Scleropages formosus	1	1	-	-	-	-
Osteoglossiformes	Paramormyrops kingsleyae	1	1*	-	-	-	-	*manually improved.
Osteoglossiformes	Brienomyrus brachyistius	1	1	-	-	-	-
Clupeiformes	Denticeps clupeoides	1	1	-	1	1	1*	*manually predicted.
Clupeiformes	Clupea harengus	-	1	-	1	1	1
Clupeiformes	Alosa alosa	-	1*	-	1	1	1	*This A. alosa VA.b gene model seems partial, presumably due to the genome-assembly gap. VA.b gene model of Alosa sapidissima seems to contain a complete ORF (XP_041938881). This A. sapidissima VA.b model was used in the molecular phylogenetic analysis shown in Fig.1.
Gonorynchiformes	Chanos chanos	1	1	-	1	1	1
Cypriniformes	Danio rerio	1	1	-	1	1*	1	*This D. rerio parapinopsin.b gene model may be imprecise. BAV78538.1 was used in the molecular phylogenetic analysis shown in Fig. 1.	Kojima et al. (2000) for VA; Su et al. (2006) for parietopsin; Kojima et al. (2008) for VA.a and VA.b.
Cypriniformes	Carassius auratus	2 or 3*	2	-	1	2	1	*We obtained three VA.a models. One is on chr.13, another on chr. 38, and another on an uplaced scaffold. Their sequences are highly similar to each other. At present it is not clear whether there are two or three copies.
Cypriniformes	Puntigrus tetrazona	1	1	-	1	1	1
Cypriniformes	Pimephales promelas	1	1	-	1	1	1
Cypriniformes	Cyprinus carpio	2	2	-	1	1	1		Moutsaki et al. (2000) for VA.
Cypriniformes	Sinocyclocheilus rhinocerous	2	2	-	2	1*	1	*There is another parapinopsin.b related model (XP_016422412). It is likely a pseudogene, because it lacks the 2nd exon.
Cypriniformes	Megalobrama amblycephala	1	1	-	1	1	1
Gymnotiformes	Electrophorus electricus	1*	1	-	-**	-	-	*We assign this gene to VA.a based on microsynteny conservation (data not shown). **XP_035392358 is likely a pseudogene because it lacks a part of its N-terminal region.
Siluriformes	Ictalurus punctatus	1	1	-	1	-	1		Blackshaw and Snyder (1997) for parapinopsin.
Siluriformes	Pangasianodon hypophthalmus	1	1	-	1	-	1
Siluriformes	Silurus meridionalis	1	1	-	1	-	1
Siluriformes	Tachysurus fulvidraco	1	1	-	1	-	1
Characiformes	Astyanax mexicanus	1	1	-	1	1	1
Characiformes	Pygocentrus nattereri	1	1	-	1	1	2
Characiformes	Colossoma macropomum	1	1	-	1	1	2
Esociformes	Esox lucius	1*	-	-	1	1	1	*We assign this gene to VA.a based on microsynteny conservation (data not shown).
Salmoniformes	Coregonus clupeaformis	2*	-	-	1	1	1
Salmoniformes	Oncorhynchus mykiss	2*	-	-	1	1	1		Koyanagi et al. (2004) for parapinopsin.
Salmoniformes	Salmo salar	2*	-	-	2	1	1		Soni and Foster (1997) for VA opsin; Kojima et al. (2008) for VA opsin.
Salmoniformes	Salvelinus alpinus	2*	-	-	1	1	1
Osmeriformes	Hypomesus transpacificus	1	-	-	1	-	1		Kojima et al. (2008) for VA opsin of Plecoglossus altivelis.
Gadiformes	Gadus morhua	1	-	-	1	1	1
Holocentriformes	Myripristis murdjan	1	-	-	1	1	1
Gobiiformes	Boleophthalmus pectinirostris	1	-	-	1	1	1*	*manually predicted.
Gobiiformes	Periophthalmus magnuspinnatus	1	-	-	1	1	1
Anabantiformes	Anabas testudineus	1	-	-	1	1	1
Anabantiformes	Betta splendens	1	-	-	1	-	1
Cichliformes	Archocentrus centrarchus	1	-	-	1	1	1*	*manually predicted.
Cichliformes	Astatotilapia calliptera	1	-	-	1	1	1
Cichliformes	Haplochromis burtoni	1	-	-	1	1	1
Cichliformes	Maylandia zebra	1	-	-	1	1	1
Cichliformes	Neolamprologus brichardi	1	-	-	1	1	1
Cichliformes	Oreochromis aureus	1	-	-	1	1	1*	*manually predicted.
Cichliformes	Pundamilia nyererei	1	-	-	1	1	1
Cichliformes	Simochromis diagramma	1	-	-	1	1	1
Labriformes	Cheilinus undulatus	1	-	-	1	1	1
Labriformes	Labrus bergylta	1	-	-	1	1	1
Labriformes	Notolabrus celidotus	1	-	-	1	1	1
Tetraodontiformes	Takifugu rubripes	1	-	-	1 or 2*	1	1	*We retrieved two parapinopsin.a gene models. One is on chr. 3, and another on an uplaced scaffold. Their sequences are highly similar to each other. At present it is not clear whether there are one or two copies.	Su et al. (2006) for parietopsin; Kojima et al. (2008) for VA opsin.
Perciformes	Cottoperca gobio	1	-	-	1	1	1
Perciformes	Gymnodraco acuticeps	1	-	-	1	1	1
Perciformes	Notothenia coriiceps	1	-	-	1	1	1
Perciformes	Pseudochaenichthys georgianus	1	-	-	1	-*	1	*parapinopsin.b seems to have become pseudogene in this species (pseudogene model ID LOC117447390).
Perciformes	Trematomus bernacchii	1	-	-	1	1	1
Perciformes	Etheostoma spectabile	1	-	-	1	1	1
Perciformes	Perca flavescens	1	-	-	1	1	1
Perciformes	Sander lucioperca	1	-	-	1	1	1
Perciformes	Epinephelus lanceolatus	1	-	-	1	1	1
Perciformes	Plectropomus leopardus	1	-	-	1	1	1
Perciformes	Anarrhichthys ocellatus	1	-	-	1	1	1
Perciformes	Gasterosteus aculeatus aculeatus	1	-	-	1	1	1
Perciformes	Pungitius pungitius	1	-	-	1	1	1
Perciformes	Cyclopterus lumpus	1	-	-	1	1	1
Perciformes	Sebastes umbrosus	1	-	-	1	1	1
Atheriniformes	Melanotaenia boesemani	1	-	-	1	1	1
Beloniformes	Oryzias latipes	1	-	-	-	1	-
Batrachoidiformes	Thalassophryne amazonica	1	-	-	-	-	-
Blenniiformes	Gouania willdenowi	1	-	-	1	1	1
Blenniiformes	Salarias fasciatus	1	-	-	1	1	1
Cyprinodontiformes	Austrofundulus limnaeus	1*	-	-	-	-	-	*The fifth exon of the VA.a model may be missing. This seems due to the genome-assembly gap. This species belongs to the suborder Aplocheiloidei, the family Rivulidae.
Cyprinodontiformes	Cyprinodon tularosa	1	-	-	1	1	1	This species belongs to the suborder Cyprinodontoidei, the family Cyprinodontidae.
Cyprinodontiformes	Fundulus heteroclitus	1	-	-	1	1	1	This species belongs to the suborder Cyprinodontoidei, the family Fundulidae.
Cyprinodontiformes	Gambusia affinis	1	-	-	-	1	-	This species belongs to the suborder Cyprinodontoidei, the family Poeciliidae.
Cyprinodontiformes	Girardinichthys multiradiatus	1	-	-	1	1	1	This species belongs to the suborder Cyprinodontoidei, the family Goodeidae.
Cyprinodontiformes	Kryptolebias marmoratus	1	-	-	-	-	-	This species belongs to the suborder Aplocheiloidei, the family Rivulidae.
Cyprinodontiformes	Nematolebias whitei	1*	-	-	-	-	-	*manually improved. This species belongs to the suborder Aplocheiloidei, the family Rivulidae.
Cyprinodontiformes	Nothobranchius furzeri	1	-	-	-	1	-	This species belongs to the suborder Aplocheiloidei, the family Nothobranchiidae.
Cyprinodontiformes	Poecilia reticulata	1	-	-	1	1	1	This species belongs to the suborder Cyprinodontoidei, the family Poeciliidae.
Cyprinodontiformes	Xiphophorus couchianus	1	-	-	-*	1	-	*parapinopsin.a seems to have become a pseudogene because it lacks the N-terminal part (XP_027875103). This species belongs to the suborder Cyprinodontoidei, the family Poeciliidae.
Carangiformes	Seriola dumerili	1	-	-	1	1	1
Carangiformes	Echeneis naucrates	1	-	-	1	1	1
Carangaria incertae sedis	Lates calcarifer	1 or 2*	-	-	1	1	1	*We retreived two VA.a models. One is on LG16_LG22, and another on a small uplaced scaffold. Their sequences are highly similar to each other. The latter seems partial. At present it is not clear whether there are one or two copies.
Carangaria incertae sedis	Toxotes jaculatrix	1	-	-	1	1	1
Chaetodontiformes	Chelmon rostratus	1	-	-	1	1	1
Centrarchiformes	Micropterus dolomieu	1	-	-	1	1	1
Centrarchiformes	Siniperca chuatsi	1	-	-	1	1	1
Eupercaria incertae sedis	Larimichthys crocea	1	-	-	1	1	1
Eupercaria incertae sedis	Morone saxatilis	1	-	-	1	1	1
Eupercaria incertae sedis	Scatophagus argus	1	-	-	1	1	1
Istiophoriformes	Xiphias gladius	1	-	-	1	1	1
Ovalentaria incertae sedis	Acanthochromis polyacanthus	1*	-	-	1**	1	1	*There is another VA.a model XP_051815901. It seems a pseudogene because it lacks a part of the conserved region. **manually improved
Ovalentaria incertae sedis	Amphiprion ocellaris	1	-	-	1	1	1
Ovalentaria incertae sedis	Parambassis ranga	1	-	-	1	1	1
Ovalentaria incertae sedis	Stegastes partitus	1*	-	-	1	1	1	*manually predicted.
Kurtiformes	Sphaeramia orbicularis	1	-	-	1	1	1*	*The predicted amino acid sequence is somewhat diverged.
Spariformes	Acanthopagrus latus	1	-	-	1	1	1
Spariformes	Sparus aurata	1	-	-	1	1	1
Synbranchiformes	Mastacembelus armatus	1	-	-	1	-	1
Synbranchiformes	Monopterus albus	-	-	-	-*	-	-	*XP_020470649 model seems to be a pseudogene because it has several deletions as well as at least one frame-shift.
Pleuronectiformes	Hippoglossus hippoglossus	1	-	-	1	1	1
Pleuronectiformes	Paralichthys olivaceus	1	-	-	1	1	1
Pleuronectiformes	Scophthalmus maximus	1	-	-	1	1	1
Pleuronectiformes	Solea senegalensis	1	-	-	1	-	1
Pleuronectiformes	Cynoglossus semilaevis	1	-	-	1	1	1
Scombriformes	Thunnus albacares	1	-	-	1	1	1
Syngnathiformes	Hippocampus comes	1	-	-	1	1	1
Syngnathiformes	Syngnathus acus	1	-	-	1	1	1
Mugiliformes	Mugil cephalus	1	-	-	1	1	1
Cypriniformes	Myxocyprinus asiaticus	2	2	-	1	1*	2	*There is another parapinopsin.b related model (XP_051528586). It seems a pseudogene.
Eupercaria incertae sedis	Dicentrarchus labrax	1	-	-	1	1	1
Cypriniformes	Labeo rohita	1	1	-	1 or 2*	1	1	*We retreived two parapinopsin.a models. One is on chr. 8, and another on an uplaced scaffold. These sequences are highly similar to each other. At present it is not clear whether there are one or two copies. XP_050958029 was not used in the molecular phylogenetic analysis shown in Fig. 1 because it seems partial.
Cypriniformes	Ctenopharyngodon idella	1	1	-	1	1	1
Cypriniformes	Xyrauchen texanus	2	2	-	1	1	1

## Sheet: S1B
Supplementary Table S1B
Numbers of non-visual opsin genes of VVNVO retrieved from birds.
order	species	VA opsin	pinopsin	parapinopsin	parietopsin	notes	references
Sphenisciformes	Aptenodytes forsteri	1	-*	-	-	Pinopsin of this species seems to have become a pseudogene (Li et al. 2014).	Li et al. (2014)
Sphenisciformes	Pygoscelis adeliae	1	-*	-	-	Pinopsin of this species seems to have become a pseudogene (Li et al. 2014).	Li et al. (2014)
Psittaciformes	Melopsittacus undulatus	1	1	-	-		Borges et al. (2015)
Psittaciformes	Nestor notabilis	1	1*	-	-	This may be a pseudogene. A gap region was manually filled.	Borges et al. (2015)
Psittaciformes	Strigops habroptila	1	1	-	-
Strigiformes	Athene cunicularia	1	-	-	-
Strigiformes	Tyto alba	1	-	-	-		Borges et al., (2015); Hanna et al. (2017)
Struthioniformes	Struthio camelus	1	-*	-	-	*Pinopsin seems to have become a pseudogene in this species (Supplementary Fig. S4).	Borges et al. (2015)
Tinamiformes	Nothoprocta perdicaria	1	-	-	-
Tinamiformes	Tinamus guttatus	-*	-	-	-	*VA opsin seems to have become a pseudogene in this species (Supplemental Fig. S1).	Borges et al. (2015), T. major
Trogoniformes	Apaloderma vittatum	1	1*	-	-	*This model lacks the first exon, seemingly because it is located at the end of the scaffold. It also contains a genome-assembly gap region within the locus. This might disturb the gene prediction.	Borges et al. (2015)
Accipitriformes	Accipiter gentilis	1	1	-	-
Accipitriformes	Aquila chrysaetos	1	1	-	-		Emerling (2017) for pinopsin and parapinopsin.
Accipitriformes	Gymnogyps californianus	1	1	-	-
Accipitriformes	Haliaeetus leucocephalus	1	1	-	-		Borges et al. (2015)
Anseriformes	Anas platyrhynchos	1	1	-	-		Borges et al. (2015)
Anseriformes	Anser cygnoides	1	1	-	-		Emerling (2017) for parietopsin.
Anseriformes	Aythya fuligula	1	1	-	-
Anseriformes	Cygnus atratus	1	1	-	-
Anseriformes	Oxyura jamaicensis	1	1	-	-
Apodiformes	Apus apus	1	1	-	-
Apodiformes	Calypte anna	1	1	-	-		Borges et al. (2015)
Apodiformes	Chaetura pelagica	1	1	-	-		Borges et al. (2015)
Apterygiformes	Apteryx rowi	1	-	-	-		Emerling (2017) for Apteryx australis parapinopsin and parietopsin.
Bucerotiformes	Buceros rhinoceros	1	1*	-	-	*The pinopsin locus of this species contains several genome-assembly gap regions.	Borges et al. (2015)
Caprimulgiformes	Antrostomus carolinensis	1	1*	-	-	*The pinopsin locus of this species contains a genome-assembly gap region.
Cariamiformes	Cariama cristata	1	1*	-	-	*The pinopsin locus of this species contains a genome-assembly gap region.	Borges et al. (2015)
Casuariiformes	Dromaius novaehollandiae	1	-	-	-
Charadriiformes	Calidris pugnax	1	1	-	-
Charadriiformes	Charadrius vociferus	1	1	-	-		Borges et al. (2015)
Ciconiiformes	Pterocles gutturalis	1	1*	-	-	*The pinopsin locus of this species contains a genome-assembly gap region.	Borges et al. (2015)
Coliiformes	Colius striatus	1*	1**	-	-	*manually predicted. **The pinopsin gene model contains a possible deletion site in its 1st exon. It may be a pseudogene.	Borges et al. (2015)
Columbiformes	Columba livia	1	1	-	-		Borges et al. (2015)
Coraciiformes	Leptosomus discolor	1	1*	-	-	*The pinopsin locus of this species contains a genome-assembly gap region.	Borges et al. (2015)
Coraciiformes	Merops nubicus	1	1	-	-		Borges et al. (2015)
Cuculiformes	Cuculus canorus	1	1	-	-		Borges et al. (2015)
Falconiformes	Falco naumanni	1	-*	-	-	*Pinopsin of this species, as well as that of F. cherrug, F. peregrinus, and F. rusticolus seem pseudogenes (see also Borges et al. 2015).	Borges et al. (2015) (Falco peregrinus)
Galliformes	Centrocercus urophasianus	1	-	-	-
Galliformes	Coturnix japonica	1	1	-	-
Galliformes	Gallus gallus	1	1	-	-		Okano et al. (1994) for pinopsin; Borges et al. (2015); Emerling (2017) for parapinopsin and parietopsin.
Galliformes	Lagopus leucura	1	-	-	-
Galliformes	Meleagris gallopavo	1	1	-	-		Borges et al. (2015)
Galliformes	Numida meleagris	1	1	-	-
Galliformes	Phasianus colchicus	1	1	-	-
Gaviiformes	Gavia stellata	1	-*	-	-	*Pinopsin seems to have become pseudogene in this species.	Borges et al. (2015)
Gruiformes	Balearica regulorum	1	1*	-	-	*The pinopsin locus of this species contains a genome-assembly gap region.	Borges et al. (2015)
Gruiformes	Chlamydotis macqueenii	1	1*	-	-	*The pinopsin locus of this species contains a genome-assembly gap region.	Borges et al. (2015)
Gruiformes	Eurypyga helias	1	1	-	-		Borges et al. (2015)
Gruiformes	Mesitornis unicolor	1	1*	-	-	*The pinopsin locus of this species might be disturbed by a genome-assembly-error.	Borges et al. (2015)
Musophagiformes	Tauraco erythrolophus	1	1*	-	-	*The pinopsin locus of this species contains a genome-assembly gap region.	Borges et al. (2015)
Opisthocomiformes	Opisthocomus hoazin	1	1	-	-		Borges et al. (2015)
Passeriformes	Acanthisitta chloris	1*	1**	-	-	*VA opsin of this species shows an irregular structure. It might be due to the genomic missassembly. Alternatively, it may be a pseudogene. **Exons of pinopsin are located separately on several short scaffolds. Therefore we could not manually predict the complete ORF of the gene. It was not used in the molecular phylogenetic analysis shown in Fig. 1.	Borges et al. (2015)
Passeriformes	Camarhynchus parvulus	1	1	-	-
Passeriformes	Catharus ustulatus	1	1	-	-
Passeriformes	Chiroxiphia lanceolata	1	1	-	-
Passeriformes	Corapipo altera	1*	1	-	-	*The VA opsin locus of this species shows an irregular structure. It might be due to the genomic missassembly. Alternatively, it may be a pseudogene.
Passeriformes	Corvus brachyrhynchos	1	1	-	-		Borges et al. (2015)
Passeriformes	Cyanistes caeruleus	1*	1**	-	-	*manually improved. **manually improved.
Passeriformes	Empidonax traillii	1	1	-	-
Passeriformes	Ficedula albicollis	1	1	-	-
Passeriformes	Hirundo rustica	1	1	-	-
Passeriformes	Lepidothrix coronata	1	1	-	-		Emerling (2017) for parietopsin.
Passeriformes	Lonchura striata	1	1	-	-
Passeriformes	Manacus candei	1	1	-	-		Borges et al. (2015), M. vitellinus
Passeriformes	Molothrus ater	1	1	-	-
Passeriformes	Motacilla alba	1	1	-	-
Passeriformes	Myiozetetes cayanensis	1	1	-	-
Passeriformes	Neopelma chrysocephalum	1	1	-	-
Passeriformes	Onychostruthus taczanowskii	1	1	-	-
Passeriformes	Parus major	1	1	-	-
Passeriformes	Passer montanus	1	1	-	-
Passeriformes	Pipra filicauda	1	1	-	-
Passeriformes	Pseudopodoces humilis	1	1	-	-
Passeriformes	Pyrgilauda ruficollis	1	1	-	-
Passeriformes	Serinus canaria	1	1	-	-
Passeriformes	Sturnus vulgaris	1	1	-	-
Passeriformes	Taeniopygia guttata	1	1	-	-		Borges et al. (2015); Emerling (2017) for parapinopsin and parietopsin.
Passeriformes	Zonotrichia albicollis	1	1	-	-
Pelecaniformes	Egretta garzetta	1	1*	-	-	*The pinopsin locus of this species contains a genome-assembly gap region.	Borges et al. (2015)
Pelecaniformes	Nipponia nippon	1	1*	-	-	*The pinopsin locus of this species contains a genome-assembly gap region.	Borges et al. (2015)
Phaethontiformes	Phaethon lepturus	1	1	-	-		Borges et al. (2015)
Pelecaniformes	Phalacrocorax carbo	1	1*	-	-	*The pinopsin gene model seems to be disturbed due to multiple genome-assembly gaps within the locus. The sequence was not used in molecular phylogenetic analysis shown in Fig. 1.	Borges et al. (2015)
Procellariiformes	Fulmarus glacialis	1	-	-	-		Borges et al. (2015)

## Sheet: S1C
Supplementary Table S1C
Number of non-visual opsin genes of VVNVO retrieved from vertebrate species other than teleost fishes, birds, or mammals.
order	species	VA opsin	pinopsin	parapinopsin	parietopsin	parapinopsin-like	QB opsin	notes	references
Semionotiformes	Lepisosteus oculatus	1	1	1	-	-	-		Sato et al. (2018) for pinopsin.
Acipenseriformes	Polyodon spathula	2	1	-	-*	-	-	*Parietopsin seems to have become pseudogene in this species. Only a part of the coding region was obtained in its chr. 8 (NC_054541).
Acipenseriformes	Acipenser ruthenus	2	2	2	-*	-	-	*It is likely a pseudogene (pseudogene model ID LOC117420061).	Sato et al. (2018) for pinopsin.
Polypteriformes	Polypterus senegalus	1	1	-	-	-	-		Sato et al. (2018) for pinopsin.
Polypteriformes	Erpetoichthys calabaricus	1	1	1	-	-	-
Coelacanthiformes	Latimeria chalumnae	1	1	-	-	-	-
Ceratodontiformes	Protopterus annectens	1*	1	-	-	-	-	*manually predicted.	Sato et al. (2018) for pinopsin (Protopterus dolloi).
Petromyzontiformes	Petromyzon marinus	1	-	1	1	3	-		Yokoyama and Zhang (1997) and Moutsaki et al. (2000) for VA opsin; Koyanagi et al. (2004) for parapinopsin; Wada et al. (2021) for parietopsin (river lamprey Lethenteron camtschaticum).
Lamniformes	Carcharodon carcharias	1	1	-	-	-	-
Orectolobiformes	Chiloscyllium plagiosum	1	1	-	-	-	-		Hara et al. (2018b) (Chiloscyllium punctatum)
Orectolobiformes	Rhincodon typus	1*	1	-	-	-	-	*This model seems imprecise. It seems due to the genome-assembly gap within the locus. This model was not included in the molecular phylogenetic analysis shown in Fig. 1.	Hara et al. (2018b)
Carcharhiniformes	Scyliorhinus canicula	1	1	-	-	-	-		Hara et al. (2018b) (Scyliorhinus torazame)
Rajiformes	Amblyraja radiata	1*	1	-	-	-	-	*manually predicted.
Chimaeriformes	Callorhinchus milii	1	1	-	-	1	-		Hara et al. (2018b)
Rhinopristiformes	Pristis pectinata	1	1*	-	-	-	-	*manually predicted.
Gymnophiona	Microcaecilia unicolor	1	-	-	-	-	-
Anura	Xenopus laevis	2	2	1	1	-	-		Su et al. (2006) for parietopsin; Boyette et al. (2024)
Gymnophiona	Rhinatrema bivittatum	1	1	-	-	-	-
Anura	Nanorana parkeri	1	1	1	1	-	-		Boyette et al. (2024)
Anura	Bufo gargarizans	1	1	1	1	-	-		Boyette et al. (2024)
Anura	Rana temporaria	1*	1	1	1	-	-	*manually predicted.	Boyette et al. (2024)
Anura	Bufo bufo	1	1	1	1	-	-		Yoshikawa et al. (1998) for Bufo japonicus pinopsin; Boyette et al. (2024)
Anura	Xenopus tropicalis	1	1	1	1	-	-		Koyanagi et al. (2004) for parapinopsin; Su et al. (2006) for parietopsin; Boyette et al. (2024)
Gymnophiona	Geotrypetes seraphini	1	-	-	-	-	-
Crocodylia	Crocodylus porosus	1	-	-	-	-	-		Emerling (2017)
Crocodylia	Alligator mississippiensis	1	-	-	-	-	-		Emerling (2017)
Crocodylia	Alligator sinensis	1	-	-	-	-	-		Emerling (2017)
Crocodylia	Gavialis gangeticus	1	-	-	-	-	-		Emerling (2017)
Testudines	Caretta caretta	1	1	-	-	-	-
Testudines	Chelonia mydas	1	1	-	-	-	-		Emerling (2017) for parapinopsin and parietopsin.
Testudines	Chelonoidis abingdonii	1	1	-	-	-	-
Testudines	Chrysemys picta	1	1	-	-	-	-		Emerling (2017) for parapinopsin and parietopsin.
Testudines	Dermochelys coriacea	1	1	-	-	-	-
Testudines	Gopherus evgoodei	1	1	-	-	-	-
Testudines	Mauremys reevesii	1	1	-	-	-	-
Testudines	Pelodiscus sinensis	1	1	-	-	-	-		Emerling (2017) for parapinopsin and parietopsin.
Testudines	Terrapene carolina	1	1	-	-	-	-
Testudines	Trachemys scripta	1	1	-	-	-	-
Squamata	Anolis carolinensis	1	1	1	1	-	1		Kawamura and Yokoyama (1997) for pinopsin. Hara et al. (2018a) for pinosin and VA opsin.
Squamata	Crotalus tigris	1	-	-	-	-	-
Squamata	Gekko japonicus	1	1	-	-	-	-		Taniguchi et al. (2001) for Phelsuma madagascariensis pinopsin. Hara et al. (2018a) for Paraedura picta pinosin and VA opsin.
Squamata	Lacerta agilis	1	1	1	1	-	1
Squamata	Notechis scutatus	1	-	-	-	-	-
Squamata	Pantherophis guttatus	1	-	-	-	-	-
Squamata	Podarcis muralis	1	1	1	1	-	1
Squamata	Pogona vitticeps	1	-	1	1	-	1*	*manually predicted.
Squamata	Protobothrops mucrosquamatus	1	-	-	-	-	-
Squamata	Pseudonaja textilis	1	-	-	-	-	-
Squamata	Python bivittatus	1	-	-	-	-	-		Castoe et al. (2013) for VA opsin, pinopsin, parapinopsin, and parietopsin.
Squamata	Sceloporus undulatus	1	1	1	1	-	1
Squamata	Sphaerodactylus townsendi	1	1	-	-	-	-		Taniguchi et al. (2001) for Phelsuma madagascariensis pinopsin. Hara et al. (2018a) for Paraedura picta pinosin and VA opsin.
Squamata	Thamnophis elegans	1	-	-	-	-	-		Perry et al. (2018) for VA opsin, pinopsin, parapinopsin, and parietopsin (Thamnophis sirtalis).
Squamata	Varanus komodoensis	*-	-	1	1	-	1	*VA opsin seems to have become a pseudogene in this species (Supplementary Fig. S1).
Squamata	Zootoca vivipara	1	1	1	1	-	1

## Sheet: S2
Supplementary Table S2
DDBJ/GenBank/EMBL accession IDs of non-visual opsins of VVNVO retrieved in this study. In some cases, two or more isoforms are registered from a single locus. In such cases, only one ID is presented. Sequences of some opsin genes were manually predicted or improved.
No	DDBJ/GenBank/EMBL accession ID	species	gene family	notes
1	XP_036375627	Megalops cyprinoides	parietopsin
2	XP_036389248	Megalops cyprinoides	parapinopsin a
3	XP_036386687	Megalops cyprinoides	parapinopsin b
4	XP_036402340	Megalops cyprinoides	VA a
5	XP_036387459	Megalops cyprinoides	VA b
6	XP_036378909	Megalops cyprinoides	pinopsin
7	XP_035236754	Anguilla anguilla	parapinopsin a
8	XP_035255696	Anguilla anguilla	VA a
9	XP_035259298	Anguilla anguilla	VA b
10	XP_018593548	Scleropages formosus	VA a
11	XP_029106423	Scleropages formosus	VA b
12	XP_023697691	Paramormyrops kingsleyae	VA a
13	BR002535	Paramormyrops kingsleyae	VA b
14	XP_048864202	Brienomyrus brachyistius	VA a
15	XP_048843944	Brienomyrus brachyistius	VA b
16	BR002503	Denticeps clupeoides	parietopsin
17	XP_028849237	Denticeps clupeoides	parapinopsin a
18	XP_028816824	Denticeps clupeoides	parapinopsin b
19	XP_028844783	Denticeps clupeoides	VA a
20	XP_028844935	Denticeps clupeoides	VA b
21	XP_042563308	Clupea harengus	parietopsin
22	XP_012681490	Clupea harengus	parapinopsin a
23	XP_012686597	Clupea harengus	parapinopsin b
24	XP_031417159	Clupea harengus	VA b
25	XP_048112086	Alosa alosa	parietopsin
26	XP_048097222	Alosa alosa	parapinopsin a
27	XP_048111080	Alosa alosa	parapinopsin b
28	XP_048089971	Alosa alosa	VA b
29	XP_030646766	Chanos chanos	parietopsin
30	XP_030639715	Chanos chanos	parapinopsin a
31	XP_030634225	Chanos chanos	parapinopsin b
32	XP_030627104	Chanos chanos	VA a
33	XP_030631208	Chanos chanos	VA b
34	NP_001315086	Danio rerio	parietopsin
35	NP_001304685	Danio rerio	parapinopsin a
36	NP_001005312	Danio rerio	parapinopsin b
37	NP_571661	Danio rerio	VA a
38	NP_001103750	Danio rerio	VA b
39	XP_026094565	Carassius auratus	parietopsin
40	XP_026124646	Carassius auratus	parapinopsin a
41	XP_026077609	Carassius auratus	parapinopsin b
42	XP_026130473	Carassius auratus	parapinopsin b
43	XP_026080695	Carassius auratus	VA a
44	XP_026133551	Carassius auratus	VA a
45	XP_026119129	Carassius auratus	VA a	Located on a scaffold not assigned to any chromosomes.
46	XP_026133422	Carassius auratus	VA b
47	XP_026102917	Carassius auratus	VA b
48	XP_043084222	Puntigrus tetrazona	parietopsin
49	XP_043089341	Puntigrus tetrazona	parapinopsin a
50	XP_043107833	Puntigrus tetrazona	parapinopsin b
51	XP_043110640	Puntigrus tetrazona	VA a
52	XP_043110045	Puntigrus tetrazona	VA b
53	XP_039551185	Pimephales promelas	parietopsin
54	XP_039530825	Pimephales promelas	parapinopsin a
55	XP_039529321	Pimephales promelas	parapinopsin b
56	XP_039504352	Pimephales promelas	VA a
57	XP_039520873	Pimephales promelas	VA b
58	XP_018980581	Cyprinus carpio	parietopsin
59	XP_042617386	Cyprinus carpio	parapinopsin a
60	XP_018967793	Cyprinus carpio	parapinopsin b
61	XP_018982017	Cyprinus carpio	VA a
62	XP_042593554	Cyprinus carpio	VA a
63	XP_042591584	Cyprinus carpio	VA b
64	XP_042623736	Cyprinus carpio	VA b
65	XP_016378623	Sinocyclocheilus rhinocerous	parietopsin
66	XP_016396983	Sinocyclocheilus rhinocerous	parapinopsin a
67	XP_016421830	Sinocyclocheilus rhinocerous	parapinopsin a
68	XP_016411876	Sinocyclocheilus rhinocerous	parapinopsin b
69	XP_016414354	Sinocyclocheilus rhinocerous	VA a
70	XP_016425800	Sinocyclocheilus rhinocerous	VA a
71	XP_016412677	Sinocyclocheilus rhinocerous	VA b
72	XP_016425883	Sinocyclocheilus rhinocerous	VA b
73	XP_048014214	Megalobrama amblycephala	parietopsin
74	XP_048067355	Megalobrama amblycephala	parapinopsin a
75	XP_048029023	Megalobrama amblycephala	parapinopsin b
76	XP_048059989	Megalobrama amblycephala	VA a
77	XP_048027425	Megalobrama amblycephala	VA b
78	XP_035387538	Electrophorus electricus	VA a
79	XP_026876453	Electrophorus electricus	VA b
80	XP_053544098	Ictalurus punctatus	parietopsin
81	NP_001187002	Ictalurus punctatus	parapinopsin a
82	NP_001187192	Ictalurus punctatus	VA a
83	XP_017338414	Ictalurus punctatus	VA b
84	XP_026778752	Pangasianodon hypophthalmus	parietopsin
85	XP_026781212	Pangasianodon hypophthalmus	parapinopsin a
86	XP_026798920	Pangasianodon hypophthalmus	VA a
87	XP_034165355	Pangasianodon hypophthalmus	VA b
88	XP_027007176	Tachysurus fulvidraco	parietopsin
89	XP_027023113	Tachysurus fulvidraco	parapinopsin a
90	XP_027030841	Tachysurus fulvidraco	VA a
91	XP_047673595	Tachysurus fulvidraco	VA b
92	XP_046729049	Silurus meridionalis	parietopsin
93	XP_046727316	Silurus meridionalis	parapinopsin a
94	XP_046718293	Silurus meridionalis	VA a
95	XP_046710199	Silurus meridionalis	VA b
96	XP_007252482	Astyanax mexicanus	parietopsin
97	XP_007237135	Astyanax mexicanus	parapinopsin a
98	XP_007254640	Astyanax mexicanus	parapinopsin b
99	XP_022520118	Astyanax mexicanus	VA a
100	XP_007259209	Astyanax mexicanus	VA b
101	XP_017567667	Pygocentrus nattereri	parietopsin
102	XP_017545252	Pygocentrus nattereri	parietopsin
103	XP_017539241	Pygocentrus nattereri	parapinopsin a
104	XP_017574903	Pygocentrus nattereri	parapinopsin b
105	XP_017552143	Pygocentrus nattereri	VA a
106	XP_017551366	Pygocentrus nattereri	VA b
107	XP_036419644	Colossoma macropomum	parietopsin
108	XP_036423842	Colossoma macropomum	parietopsin
109	XP_036434570	Colossoma macropomum	parapinopsin a
110	XP_036415152	Colossoma macropomum	parapinopsin b
111	XP_036430474	Colossoma macropomum	VA a
112	XP_036427624	Colossoma macropomum	VA b
113	XP_028970850	Esox lucius	parietopsin
114	XP_010865161	Esox lucius	parapinopsin a
115	XP_010864048	Esox lucius	parapinopsin b
116	XP_012989734	Esox lucius	VA a
117	XP_041692443	Coregonus clupeaformis	parietopsin
118	XP_041713041	Coregonus clupeaformis	parapinopsin a
119	XP_041748150	Coregonus clupeaformis	parapinopsin b
120	XP_041722810	Coregonus clupeaformis	VA a
121	XP_041735969	Coregonus clupeaformis	VA a
122	XP_021436199	Oncorhynchus mykiss	parietopsin
123	NP_001117697	Oncorhynchus mykiss	parapinopsin a
124	XP_021463963	Oncorhynchus mykiss	parapinopsin b
125	XP_021435928	Oncorhynchus mykiss	VA a
126	XP_021463733	Oncorhynchus mykiss	VA a
127	XP_045544717	Salmo salar	parietopsin
128	XP_013990106	Salmo salar	parapinopsin a
129	XP_045548951	Salmo salar	parapinopsin a
130	XP_014022982	Salmo salar	parapinopsin b
131	NP_001117098	Salmo salar	VA a
132	XP_014055664	Salmo salar	VA a
133	XP_023993527	Salvelinus alpinus	parietopsin
134	XP_023997051	Salvelinus alpinus	parapinopsin a
135	XP_023852874	Salvelinus alpinus	parapinopsin b
136	XP_023825640	Salvelinus alpinus	VA a
137	XP_023864758	Salvelinus alpinus	VA a
138	XP_046889482	Hypomesus transpacificus	parietopsin
139	XP_046873749	Hypomesus transpacificus	parapinopsin a
140	XP_046885486	Hypomesus transpacificus	VA a
141	XP_030222244	Gadus morhua	parietopsin
142	XP_030220368	Gadus morhua	parapinopsin a
143	XP_030230979	Gadus morhua	parapinopsin b
144	XP_030235707	Gadus morhua	VA a
145	XP_029909374	Myripristis murdjan	parietopsin
146	XP_029910756	Myripristis murdjan	parapinopsin a
147	XP_029906589	Myripristis murdjan	parapinopsin b
148	XP_029926501	Myripristis murdjan	VA a
149	BR002504	Boleophthalmus pectinirostris	parietopsin
150	XP_020785725	Boleophthalmus pectinirostris	parapinopsin a
151	XP_020789776	Boleophthalmus pectinirostris	parapinopsin b
152	XP_020797654	Boleophthalmus pectinirostris	VA a
153	XP_033823428	Periophthalmus magnuspinnatus	parietopsin
154	XP_033824773	Periophthalmus magnuspinnatus	parapinopsin a
155	XP_033823207	Periophthalmus magnuspinnatus	parapinopsin b
156	XP_033835475	Periophthalmus magnuspinnatus	VA a
157	XP_026221179	Anabas testudineus	parietopsin
158	XP_026224398	Anabas testudineus	parapinopsin a
159	XP_026202837	Anabas testudineus	parapinopsin b
160	XP_026211499	Anabas testudineus	VA a
161	XP_029008486	Betta splendens	parietopsin
162	XP_029011729	Betta splendens	parapinopsin a
163	XP_028983572	Betta splendens	VA a
164	XP_006631190	Lepisosteus oculatus	parapinopsin
165	XP_006630456	Lepisosteus oculatus	VA
166	XP_015223306	Lepisosteus oculatus	pinopsin
167	XP_041117517	Polyodon spathula	VA
168	XP_041125049	Polyodon spathula	VA
169	XP_041092547	Polyodon spathula	pinopsin
170	XP_033879808	Acipenser ruthenus	parapinopsin
171	XP_034775490	Acipenser ruthenus	parapinopsin
172	XP_033882932	Acipenser ruthenus	VA
173	XP_033887432	Acipenser ruthenus	VA
174	XP_033904830	Acipenser ruthenus	pinopsin
175	XP_033906797	Acipenser ruthenus	pinopsin
176	XP_039626495	Polypterus senegalus	VA
177	XP_039612841	Polypterus senegalus	pinopsin
178	XP_028681071	Erpetoichthys calabaricus	parapinopsin
179	XP_028648476	Erpetoichthys calabaricus	VA
180	XP_051786920	Erpetoichthys calabaricus	pinopsin
181	XP_006003771	Latimeria chalumnae	VA
182	XP_005987605	Latimeria chalumnae	pinopsin
183	BR002505	Protopterus annectens	VA
184	XP_043910219	Protopterus annectens	pinopsin
185	BR002506	Archocentrus centrarchus	parietopsin
186	XP_030590336	Archocentrus centrarchus	parapinopsin a
187	XP_030586043	Archocentrus centrarchus	parapinopsin b
188	XP_030604192	Archocentrus centrarchus	VA a
189	XP_026031282	Astatotilapia calliptera	parietopsin
190	XP_026010177	Astatotilapia calliptera	parapinopsin a
191	XP_026023618	Astatotilapia calliptera	parapinopsin b
192	XP_026046678	Astatotilapia calliptera	VA a
193	XP_005929143	Haplochromis burtoni	parietopsin
194	XP_042071785	Haplochromis burtoni	parapinopsin a
195	XP_005948736	Haplochromis burtoni	parapinopsin b
196	XP_005936898	Haplochromis burtoni	VA a
197	XP_004567849	Maylandia zebra	parietopsin
198	XP_024662221	Maylandia zebra	parapinopsin a
199	XP_004548917	Maylandia zebra	parapinopsin b
200	XP_004554619	Maylandia zebra	VA a
201	XP_006782785	Neolamprologus brichardi	parietopsin
202	XP_006785899	Neolamprologus brichardi	parapinopsin a
203	XP_006783555	Neolamprologus brichardi	parapinopsin b
204	XP_006799123	Neolamprologus brichardi	VA a
205	BR002507	Oreochromis aureus	parietopsin
206	XP_031609147	Oreochromis aureus	parapinopsin a
207	XP_031606699	Oreochromis aureus	parapinopsin b
208	XP_031593774	Oreochromis aureus	VA a
209	XP_005728303	Pundamilia nyererei	parietopsin
210	XP_005732739	Pundamilia nyererei	parapinopsin a
211	XP_005741571	Pundamilia nyererei	parapinopsin b
212	XP_005735166	Pundamilia nyererei	VA a
213	XP_039882819	Simochromis diagramma	parietopsin
214	XP_039903328	Simochromis diagramma	parapinopsin a
215	XP_039908114	Simochromis diagramma	parapinopsin b
216	XP_039900709	Simochromis diagramma	VA a
217	XP_041650530	Cheilinus undulatus	parietopsin
218	XP_041654677	Cheilinus undulatus	parapinopsin a
219	XP_041639144	Cheilinus undulatus	parapinopsin b
220	XP_041645584	Cheilinus undulatus	VA a
221	XP_020514339	Labrus bergylta	parietopsin
222	XP_020505750	Labrus bergylta	parapinopsin a
223	XP_020507559	Labrus bergylta	parapinopsin b
224	XP_020496963	Labrus bergylta	VA a
225	XP_034540552	Notolabrus celidotus	parietopsin
226	XP_034551179	Notolabrus celidotus	parapinopsin a
227	XP_034559660	Notolabrus celidotus	parapinopsin b
228	XP_034537483	Notolabrus celidotus	VA a
229	XP_003967708	Takifugu rubripes	parietopsin
230	XP_029690433	Takifugu rubripes	parapinopsin a
231	XP_029687650	Takifugu rubripes	parapinopsin a	Located on a scaffold not assigned to any chromosomes.
232	XP_003973334	Takifugu rubripes	parapinopsin b
233	XP_003963671	Takifugu rubripes	VA a
234	XP_029290329	Cottoperca gobio	parietopsin
235	XP_029291918	Cottoperca gobio	parapinopsin a
236	XP_029288149	Cottoperca gobio	parapinopsin b
237	XP_029306363	Cottoperca gobio	VA a
238	XP_034060883	Gymnodraco acuticeps	parietopsin
239	XP_034063400	Gymnodraco acuticeps	parapinopsin a
240	XP_034075218	Gymnodraco acuticeps	parapinopsin b
241	XP_034078765	Gymnodraco acuticeps	VA a
242	XP_010790674	Notothenia coriiceps	parietopsin
243	XP_010790542	Notothenia coriiceps	parapinopsin a
244	XP_010770248	Notothenia coriiceps	parapinopsin b
245	BR002508, BR002509	Notothenia coriiceps	VA a
246	XP_033941701	Pseudochaenichthys georgianus	parietopsin
247	XP_033943391	Pseudochaenichthys georgianus	parapinopsin a
248	XP_033956991	Pseudochaenichthys georgianus	VA a
249	XP_034001840	Trematomus bernacchii	parietopsin
250	XP_034001264	Trematomus bernacchii	parapinopsin a
251	XP_033995151	Trematomus bernacchii	parapinopsin b
252	XP_033978214	Trematomus bernacchii	VA a
253	XP_032380298	Etheostoma spectabile	parietopsin
254	XP_032377061	Etheostoma spectabile	parapinopsin a
255	XP_032369018	Etheostoma spectabile	parapinopsin b
256	XP_032397536	Etheostoma spectabile	VA a
257	XP_028440327	Perca flavescens	parietopsin
258	XP_028438381	Perca flavescens	parapinopsin a
259	XP_028432272	Perca flavescens	parapinopsin b
260	XP_028459343	Perca flavescens	VA a
261	XP_031139062	Sander lucioperca	parietopsin
262	XP_031172732	Sander lucioperca	parapinopsin a
263	XP_031143438	Sander lucioperca	parapinopsin b
264	XP_031140182	Sander lucioperca	VA a
265	XP_033491463	Epinephelus lanceolatus	parietopsin
266	XP_033485928	Epinephelus lanceolatus	parapinopsin a
267	XP_033483424	Epinephelus lanceolatus	parapinopsin b
268	XP_033469549	Epinephelus lanceolatus	VA a
269	XP_042351956	Plectropomus leopardus	parietopsin
270	XP_042348450	Plectropomus leopardus	parapinopsin a
271	XP_042355542	Plectropomus leopardus	parapinopsin b
272	XP_042357851	Plectropomus leopardus	VA a
273	XP_031713277	Anarrhichthys ocellatus	parietopsin
274	XP_031733978	Anarrhichthys ocellatus	parapinopsin a
275	XP_031711048	Anarrhichthys ocellatus	parapinopsin b
276	XP_031694444	Anarrhichthys ocellatus	VA a
277	XP_040017786	Gasterosteus aculeatus aculeatus	parietopsin
278	XP_040048181	Gasterosteus aculeatus aculeatus	parapinopsin a
279	XP_040061015	Gasterosteus aculeatus aculeatus	parapinopsin b
280	XP_040035198	Gasterosteus aculeatus aculeatus	VA a
281	XP_037306395	Pungitius pungitius	parietopsin
282	XP_037336562	Pungitius pungitius	parapinopsin a
283	XP_037347189	Pungitius pungitius	parapinopsin b
284	XP_037322464	Pungitius pungitius	VA a
285	XP_034390451	Cyclopterus lumpus	parietopsin
286	XP_034393102	Cyclopterus lumpus	parapinopsin a
287	XP_034387852	Cyclopterus lumpus	parapinopsin b
288	XP_034407797	Cyclopterus lumpus	VA a
289	BR002510	Sebastes umbrosus	parietopsin
290	XP_037627934	Sebastes umbrosus	parapinopsin a
291	XP_037634484	Sebastes umbrosus	parapinopsin b
292	XP_037637303	Sebastes umbrosus	VA a
293	XP_041853990	Melanotaenia boesemani	parietopsin
294	XP_041861070	Melanotaenia boesemani	parapinopsin a
295	XP_041836700	Melanotaenia boesemani	parapinopsin b
296	XP_041867011	Melanotaenia boesemani	VA a
297	XP_004068632	Oryzias latipes	parapinopsin b
298	NP_001129987	Oryzias latipes	VA a
299	BR002511	Thalassophryne amazonica	VA a
300	XP_028304117	Gouania willdenowi	parietopsin
301	XP_028308024	Gouania willdenowi	parapinopsin a
302	XP_028302083	Gouania willdenowi	parapinopsin b
303	XP_028324217	Gouania willdenowi	VA a
304	XP_029953174	Salarias fasciatus	parietopsin
305	XP_029975531	Salarias fasciatus	parapinopsin a
306	XP_029948342	Salarias fasciatus	parapinopsin b
307	XP_029962583	Salarias fasciatus	VA a
308	XP_013885718	Austrofundulus limnaeus	VA a
309	XP_038150245	Cyprinodon tularosa	parietopsin
310	XP_038142227	Cyprinodon tularosa	parapinopsin a
311	XP_038135813	Cyprinodon tularosa	parapinopsin b
312	XP_038155384	Cyprinodon tularosa	VA a
313	XP_036003759	Fundulus heteroclitus	parietopsin
314	XP_012731909	Fundulus heteroclitus	parapinopsin a
315	XP_012705064	Fundulus heteroclitus	parapinopsin b
316	XP_012717834	Fundulus heteroclitus	VA a
317	XP_043977741	Gambusia affinis	parapinopsin b
318	XP_043992662	Gambusia affinis	VA a
319	XP_047242728	Girardinichthys multiradiatus	parietopsin
320	XP_047218668	Girardinichthys multiradiatus	parapinopsin a
321	XP_047202844	Girardinichthys multiradiatus	parapinopsin b
322	XP_047206586	Girardinichthys multiradiatus	VA a
323	XP_017289664	Kryptolebias marmoratus	VA a
324	BR002512	Nematolebias whitei	VA a
325	XP_015814257	Nothobranchius furzeri	parapinopsin b
326	XP_054606187	Nothobranchius furzeri	VA a
327	XP_008410053	Poecilia reticulata	parietopsin
328	XP_008412918	Poecilia reticulata	parapinopsin a
329	XP_008407942	Poecilia reticulata	parapinopsin b
330	XP_008428640	Poecilia reticulata	VA a
331	XP_027857582	Xiphophorus couchianus	parapinopsin b
332	XP_027861770	Xiphophorus couchianus	VA a
333	XP_022611953	Seriola dumerili	parietopsin
334	XP_022597562	Seriola dumerili	parapinopsin a
335	XP_022602499	Seriola dumerili	parapinopsin b
336	XP_022599404	Seriola dumerili	VA a
337	XP_029379533	Echeneis naucrates	parietopsin
338	XP_029362750	Echeneis naucrates	parapinopsin a
339	XP_029358604	Echeneis naucrates	parapinopsin b
340	XP_029376850	Echeneis naucrates	VA a
341	XP_018539992	Lates calcarifer	parietopsin
342	XP_018557212	Lates calcarifer	parapinopsin a
343	XP_018536989	Lates calcarifer	parapinopsin b
344	XP_018542780	Lates calcarifer	VA a
345	XP_018546246	Lates calcarifer	VA a	Located on a small scaffold not assigned to any chromosomes. This model seems partial.
346	XP_040895079	Toxotes jaculatrix	parietopsin
347	XP_040913955	Toxotes jaculatrix	parapinopsin a
348	XP_040890428	Toxotes jaculatrix	parapinopsin b
349	XP_040905805	Toxotes jaculatrix	VA a
350	XP_041794613	Chelmon rostratus	parietopsin
351	XP_041802194	Chelmon rostratus	parapinopsin a
352	XP_041815610	Chelmon rostratus	parapinopsin b
353	XP_041802748	Chelmon rostratus	VA a
354	XP_045893023	Micropterus dolomieu	parietopsin
355	XP_045913115	Micropterus dolomieu	parapinopsin a
356	XP_045884774	Micropterus dolomieu	parapinopsin b
357	BR002513	Micropterus dolomieu	VA a
358	XP_044049465	Siniperca chuatsi	parietopsin
359	XP_044068229	Siniperca chuatsi	parapinopsin a
360	XP_044025343	Siniperca chuatsi	parapinopsin b
361	XP_044071115	Siniperca chuatsi	VA a
362	XP_010755635	Larimichthys crocea	parietopsin
363	XP_010746869	Larimichthys crocea	parapinopsin a
364	XP_010736993	Larimichthys crocea	parapinopsin b
365	XP_010753558	Larimichthys crocea	VA a
366	XP_035520740	Morone saxatilis	parietopsin
367	XP_035512777	Morone saxatilis	parapinopsin a
368	XP_035517624	Morone saxatilis	parapinopsin b
369	XP_035519470	Morone saxatilis	VA a
370	XP_046249698	Scatophagus argus	parietopsin
371	XP_046252982	Scatophagus argus	parapinopsin a
372	XP_046241271	Scatophagus argus	parapinopsin b
373	XP_046258678	Scatophagus argus	VA a
374	XP_039989269	Xiphias gladius	parietopsin
375	XP_040008422	Xiphias gladius	parapinopsin a
376	XP_039971815	Xiphias gladius	parapinopsin b
377	XP_039995166	Xiphias gladius	VA a
378	XP_022062349	Acanthochromis polyacanthus	parietopsin
379	BR002536	Acanthochromis polyacanthus	parapinopsin a
380	XP_022055856	Acanthochromis polyacanthus	parapinopsin b
381	XP_051815896	Acanthochromis polyacanthus	VA a
382	XP_023135119	Amphiprion ocellaris	parietopsin
383	XP_023132487	Amphiprion ocellaris	parapinopsin a
384	XP_023131170	Amphiprion ocellaris	parapinopsin b
385	XP_023140666	Amphiprion ocellaris	VA a
386	XP_028286308	Parambassis ranga	parietopsin
387	XP_028265233	Parambassis ranga	parapinopsin a
388	XP_028262516	Parambassis ranga	parapinopsin b
389	XP_028279036	Parambassis ranga	VA a
390	BR002514	Stegastes partitus	parietopsin
391	XP_008298262	Stegastes partitus	parapinopsin a
392	XP_008301584	Stegastes partitus	parapinopsin b
393	XP_008297597	Stegastes partitus	VA a
394	XP_029992475	Sphaeramia orbicularis	parietopsin
395	XP_029995214	Sphaeramia orbicularis	parapinopsin a
396	XP_029990996	Sphaeramia orbicularis	parapinopsin b
397	XP_030011495	Sphaeramia orbicularis	VA a
398	XP_036962584	Acanthopagrus latus	parietopsin
399	XP_036961066	Acanthopagrus latus	parapinopsin a
400	XP_036956860	Acanthopagrus latus	parapinopsin b
401	XP_036980885	Acanthopagrus latus	VA a
402	XP_030282535	Sparus aurata	parietopsin
403	XP_030279931	Sparus aurata	parapinopsin a
404	XP_030276711	Sparus aurata	parapinopsin b
405	XP_030296806	Sparus aurata	VA a
406	XP_026166927	Mastacembelus armatus	parietopsin
407	XP_026187307	Mastacembelus armatus	parapinopsin a
408	XP_026165273	Mastacembelus armatus	VA a
409	XP_034444265	Hippoglossus hippoglossus	parietopsin
410	XP_034447798	Hippoglossus hippoglossus	parapinopsin a
411	XP_034441297	Hippoglossus hippoglossus	parapinopsin b
412	XP_034465048	Hippoglossus hippoglossus	VA a
413	XP_019934145	Paralichthys olivaceus	parietopsin
414	XP_019963257	Paralichthys olivaceus	parapinopsin a
415	XP_019957125	Paralichthys olivaceus	parapinopsin b
416	XP_019945769	Paralichthys olivaceus	VA a
417	XP_035499030	Scophthalmus maximus	parietopsin
418	XP_035501958	Scophthalmus maximus	parapinopsin a
419	XP_035487499	Scophthalmus maximus	parapinopsin b
420	XP_035462391	Scophthalmus maximus	VA a
421	XP_043892454	Solea senegalensis	parietopsin
422	XP_043893590	Solea senegalensis	parapinopsin a
423	XP_043901220	Solea senegalensis	VA a
424	XP_008310417	Cynoglossus semilaevis	parietopsin
425	XP_016891150	Cynoglossus semilaevis	parapinopsin a
426	XP_008318038	Cynoglossus semilaevis	parapinopsin b
427	XP_008320427	Cynoglossus semilaevis	VA a
428	XP_044213614	Thunnus albacares	parietopsin
429	XP_044208099	Thunnus albacares	parapinopsin a
430	XP_044205553	Thunnus albacares	parapinopsin b
431	XP_044229765	Thunnus albacares	VA a
432	XP_019737309	Hippocampus comes	parietopsin
433	XP_019746226	Hippocampus comes	parapinopsin a
434	XP_019736341	Hippocampus comes	parapinopsin b
435	XP_019737420	Hippocampus comes	VA a
436	XP_037109813	Syngnathus acus	parietopsin
437	XP_037101625	Syngnathus acus	parapinopsin a
438	XP_037107393	Syngnathus acus	parapinopsin b
439	XP_037128324	Syngnathus acus	VA a
440	XP_047451574	Mugil cephalus	parietopsin
441	XP_047460859	Mugil cephalus	parapinopsin a
442	XP_047438729	Mugil cephalus	parapinopsin b
443	XP_047459932	Mugil cephalus	VA a
444	XP_051545244	Myxocyprinus asiaticus	parietopsin
445	XP_051548502	Myxocyprinus asiaticus	parietopsin
446	XP_051526141	Myxocyprinus asiaticus	parapinopsin a
447	XP_051531465	Myxocyprinus asiaticus	parapinopsin b
448	XP_051503901	Myxocyprinus asiaticus	VA a
449	XP_051508348	Myxocyprinus asiaticus	VA a
450	XP_051531077	Myxocyprinus asiaticus	VA b
451	XP_051523280	Myxocyprinus asiaticus	VA b
452	XP_051238028	Dicentrarchus labrax	parietopsin
453	XP_051282218	Dicentrarchus labrax	parapinopsin a
454	XP_051270549	Dicentrarchus labrax	parapinopsin b
455	XP_051272445	Dicentrarchus labrax	VA a
456	XP_050954861	Labeo rohita	parietopsin
457	XP_050973467	Labeo rohita	parapinopsin a
458	XP_050958029	Labeo rohita	parapinopsin a	Located on a scaffold not assigned to any chromosomes.
459	XP_050978113	Labeo rohita	parapinopsin b
460	XP_050982358	Labeo rohita	VA a
461	XP_050980462	Labeo rohita	VA b
462	XP_051740236	Ctenopharyngodon idella	parietopsin
463	XP_051759833	Ctenopharyngodon idella	parapinopsin a
464	XP_051768569	Ctenopharyngodon idella	parapinopsin b
465	XP_051773923	Ctenopharyngodon idella	VA a
466	XP_051769865	Ctenopharyngodon idella	VA b
467	XP_051979357	Xyrauchen texanus	parietopsin
468	XP_051965279	Xyrauchen texanus	parapinopsin a
469	XP_051958039	Xyrauchen texanus	parapinopsin b
470	XP_052007199	Xyrauchen texanus	VA a
471	XP_051945548	Xyrauchen texanus	VA a
472	XP_051968630	Xyrauchen texanus	VA b
473	XP_051959021	Xyrauchen texanus	VA b
474	XP_032825679	Petromyzon marinus	parietopsin
475	XP_032827317	Petromyzon marinus	parapinopsin
476	XP_032818534	Petromyzon marinus	VA
477	XP_032809999	Petromyzon marinus	parapinopsin-like	Located on chr. 14.
478	XP_032828234	Petromyzon marinus	parapinopsin-like	Located on chr. 48.
479	XP_032825597	Petromyzon marinus	parapinopsin-like	Located on chr. 42.
480	XP_041065233	Carcharodon carcharias	VA
481	XP_041052689	Carcharodon carcharias	pinopsin
482	XP_043569084	Chiloscyllium plagiosum	VA
483	BR002515	Chiloscyllium plagiosum	pinopsin
484	XP_048465132	Rhincodon typus	VA
485	XP_020378143	Rhincodon typus	pinopsin
486	XP_038629523	Scyliorhinus canicula	VA
487	XP_038669050	Scyliorhinus canicula	pinopsin
488	BR002516	Amblyraja radiata	VA
489	XP_032901712	Amblyraja radiata	pinopsin
490	XP_007894489	Callorhinchus milii	VA
491	XP_007894735	Callorhinchus milii	pinopsin
492	XP_042202474	Callorhinchus milii	parapinopsin-like
493	XP_051883703	Pristis pectinata	VA
494	BR002517	Pristis pectinata	pinopsin
495	XP_030060665	Microcaecilia unicolor	VA
496	XP_018107193	Xenopus laevis	parietopsin
497	XP_018095854	Xenopus laevis	parapinopsin
498	NP_001165363	Xenopus laevis	VA
499	XP_018083887	Xenopus laevis	VA
500	XP_018101203	Xenopus laevis	pinopsin
501	XP_018104226	Xenopus laevis	pinopsin
502	XP_029466631	Rhinatrema bivittatum	VA
503	XP_029469390	Rhinatrema bivittatum	pinopsin
504	XP_018415733	Nanorana parkeri	parietopsin
505	XP_018410752	Nanorana parkeri	parapinopsin
506	XP_018424575	Nanorana parkeri	VA
507	XP_018416401	Nanorana parkeri	pinopsin
508	XP_044133153	Bufo gargarizans	parietopsin
509	XP_044158050	Bufo gargarizans	parapinopsin
510	XP_044154769	Bufo gargarizans	VA
511	XP_044142461	Bufo gargarizans	pinopsin
512	XP_040197533	Rana temporaria	parietopsin
513	XP_040215200	Rana temporaria	parapinopsin
514	BR002518	Rana temporaria	VA
515	XP_040192749	Rana temporaria	pinopsin
516	XP_040269222	Bufo bufo	parietopsin
517	XP_040263651	Bufo bufo	parapinopsin
518	XP_040292238	Bufo bufo	VA
519	XP_040277880	Bufo bufo	pinopsin
520	NP_001039256	Xenopus tropicalis	parietopsin
521	NP_998830	Xenopus tropicalis	parapinopsin
522	NP_001265680	Xenopus tropicalis	VA
523	XP_002934391	Xenopus tropicalis	pinopsin
524	XP_033799595	Geotrypetes seraphini	VA
525	XP_019327215	Aptenodytes forsteri	VA
526	XP_009324276	Pygoscelis adeliae	VA
527	XP_005144222	Melopsittacus undulatus	VA
528	XP_005142986	Melopsittacus undulatus	pinopsin
529	XP_010017833	Nestor notabilis	VA
530	BR002519	Nestor notabilis	pinopsin
531	XP_030343976	Strigops habroptila	VA
532	XP_030328774	Strigops habroptila	pinopsin
533	XP_026707534	Athene cunicularia	VA
534	XP_042642691	Tyto alba	VA
535	XP_009668805	Struthio camelus	VA
536	XP_025892023	Nothoprocta perdicaria	VA
537	XP_009868846	Apaloderma vittatum	VA
538	XP_009867018	Apaloderma vittatum	pinopsin
539	XP_049666437	Accipiter gentilis	VA
540	XP_049657672	Accipiter gentilis	pinopsin
541	XP_029886473	Aquila chrysaetos	VA
542	XP_029884024	Aquila chrysaetos	pinopsin
543	XP_050755067	Gymnogyps californianus	VA
544	XP_050764657	Gymnogyps californianus	pinopsin
545	XP_010580240	Haliaeetus leucocephalus	VA
546	XP_010572054	Haliaeetus leucocephalus	pinopsin
547	XP_021128204	Anas platyrhynchos	VA
548	XP_027328456	Anas platyrhynchos	pinopsin
549	XP_013054196	Anser cygnoides	VA
550	XP_013051898	Anser cygnoides	pinopsin
551	XP_032047140	Aythya fuligula	VA
552	XP_032057060	Aythya fuligula	pinopsin
553	XP_035403688	Cygnus atratus	VA
554	XP_035417086	Cygnus atratus	pinopsin
555	XP_035186623	Oxyura jamaicensis	VA
556	XP_035198968	Oxyura jamaicensis	pinopsin
557	XP_051473729	Apus apus	VA
558	XP_051491570	Apus apus	pinopsin
559	BR002520	Calypte anna	VA
560	XP_008490599	Calypte anna	pinopsin
561	XP_009995839	Chaetura pelagica	VA
562	XP_010007373	Chaetura pelagica	pinopsin
563	XP_025921446	Apteryx rowi	VA
564	XP_010138786	Buceros rhinoceros	VA
565	XP_010140509	Buceros rhinoceros	pinopsin
566	BR002521	Antrostomus carolinensis	VA
567	XP_010171092	Antrostomus carolinensis	pinopsin
568	XP_009702817	Cariama cristata	VA
569	XP_009700812	Cariama cristata	pinopsin
570	XP_025971664	Dromaius novaehollandiae	VA
571	XP_014800748	Calidris pugnax	VA
572	XP_014808483	Calidris pugnax	pinopsin
573	XP_009891016	Charadrius vociferus	VA
574	XP_009880997	Charadrius vociferus	pinopsin
575	XP_010071832	Pterocles gutturalis	VA
576	XP_010074915	Pterocles gutturalis	pinopsin
577	XP_061856724	Colius striatus	VA
578	XP_010201894	Colius striatus	pinopsin
579	XP_005515104	Columba livia	VA
580	NP_001296979	Columba livia	pinopsin
581	XP_009944285	Leptosomus discolor	VA
582	XP_009959838	Leptosomus discolor	pinopsin
583	XP_008935151	Merops nubicus	VA
584	XP_008939140	Merops nubicus	pinopsin
585	XP_009563558	Cuculus canorus	VA
586	XP_009556793	Cuculus canorus	pinopsin
587	XP_040462626	Falco naumanni	VA
588	XP_042674078	Centrocercus urophasianus	VA
589	BR002522	Coturnix japonica	VA
590	XP_015736197	Coturnix japonica	pinopsin
591	NP_001297018	Gallus gallus	VA
592	NP_990740	Gallus gallus	pinopsin
593	XP_042719807	Lagopus leucura	VA
594	XP_031410406	Meleagris gallopavo	VA
595	BR002523	Meleagris gallopavo	pinopsin
596	XP_021254356	Numida meleagris	VA
597	XP_021271123	Numida meleagris	pinopsin
598	XP_031453144	Phasianus colchicus	VA
599	XP_031447425	Phasianus colchicus	pinopsin
600	XP_009805227	Gavia stellata	VA
601	XP_010301145	Balearica regulorum	VA
602	XP_010307462	Balearica regulorum	pinopsin
603	XP_010127046	Chlamydotis macqueenii	VA
604	XP_010127336	Chlamydotis macqueenii	pinopsin
605	XP_010144939	Eurypyga helias	VA
606	BR002524	Eurypyga helias	pinopsin
607	XP_010178577	Mesitornis unicolor	VA
608	XP_010183387	Mesitornis unicolor	pinopsin
609	XP_009977577	Tauraco erythrolophus	VA
610	XP_009985581	Tauraco erythrolophus	pinopsin
611	XP_009929954	Opisthocomus hoazin	VA
612	XP_009944097	Opisthocomus hoazin	pinopsin
613	XP_009070258	Acanthisitta chloris	VA
614	XP_009082675	Acanthisitta chloris	pinopsin
615	BR002526	Camarhynchus parvulus	VA
616	XP_030818839	Camarhynchus parvulus	pinopsin
617	XP_032922062	Catharus ustulatus	VA
618	XP_032934431	Catharus ustulatus	pinopsin
619	XP_032550792	Chiroxiphia lanceolata	VA
620	XP_032563297	Chiroxiphia lanceolata	pinopsin
621	BR002525	Corapipo altera	VA
622	XP_027516097	Corapipo altera	pinopsin
623	XP_008631565	Corvus brachyrhynchos	VA
624	XP_008629399	Corvus brachyrhynchos	pinopsin
625	BR002537	Cyanistes caeruleus	VA
626	BR002527	Cyanistes caeruleus	pinopsin
627	XP_027758627	Empidonax traillii	VA
628	XP_027759106	Empidonax traillii	pinopsin
629	XP_005048932	Ficedula albicollis	VA
630	XP_005056928	Ficedula albicollis	pinopsin
631	XP_039927874	Hirundo rustica	VA
632	XP_039938749	Hirundo rustica	pinopsin
633	XP_017664607	Lepidothrix coronata	VA
634	XP_017677195	Lepidothrix coronata	pinopsin
635	XP_021398105	Lonchura striata	VA
636	XP_021380641	Lonchura striata	pinopsin
637	XP_051657163	Manacus candei	VA
638	XP_051665885	Manacus candei	pinopsin
639	XP_036241594	Molothrus ater	VA
640	XP_036251263	Molothrus ater	pinopsin
641	XP_037997468	Motacilla alba	VA
642	XP_038013863	Motacilla alba	pinopsin
643	XP_050161397	Myiozetetes cayanensis	VA
644	XP_050177757	Myiozetetes cayanensis	pinopsin
645	XP_027548073	Neopelma chrysocephalum	VA
646	XP_027546703	Neopelma chrysocephalum	pinopsin
647	XP_041256102	Onychostruthus taczanowskii	VA
648	XP_041278775	Onychostruthus taczanowskii	pinopsin
649	BR002528	Parus major	VA
650	XP_015501711	Parus major	pinopsin
651	XP_039587386	Passer montanus	VA
652	XP_039576817	Passer montanus	pinopsin
653	XP_027602134	Pipra filicauda	VA
654	XP_027600619	Pipra filicauda	pinopsin
655	XP_005528931	Pseudopodoces humilis	VA
656	XP_005525979	Pseudopodoces humilis	pinopsin
657	XP_041323286	Pyrgilauda ruficollis	VA
658	XP_041338662	Pyrgilauda ruficollis	pinopsin
659	XP_009085332	Serinus canaria	VA
660	XP_009093226	Serinus canaria	pinopsin
661	XP_014746151	Sturnus vulgaris	VA
662	XP_014731904	Sturnus vulgaris	pinopsin
663	NP_001266194	Taeniopygia guttata	VA
664	XP_002198943	Taeniopygia guttata	pinopsin
665	XP_005496404	Zonotrichia albicollis	VA
666	XP_026652999	Zonotrichia albicollis	pinopsin
667	XP_009639328	Egretta garzetta	VA
668	XP_009632237	Egretta garzetta	pinopsin
669	XP_009464688	Nipponia nippon	VA
670	XP_009468391	Nipponia nippon	pinopsin
671	BR002530	Phaethon lepturus	VA
672	XP_010286643	Phaethon lepturus	pinopsin
673	XP_009505241	Phalacrocorax carbo	VA
674	XP_009505580	Phalacrocorax carbo	pinopsin
675	BR002529	Fulmarus glacialis	VA
676	XP_019411084	Crocodylus porosus	VA
677	XP_006273026	Alligator mississippiensis	VA
678	XP_006027077	Alligator sinensis	VA
679	XP_019357756	Gavialis gangeticus	VA
680	XP_048713496	Caretta caretta	VA
681	XP_048679519	Caretta caretta	pinopsin
682	XP_007053085	Chelonia mydas	VA
683	XP_007057799	Chelonia mydas	pinopsin
684	XP_032655589	Chelonoidis abingdonii	VA
685	XP_032648983	Chelonoidis abingdonii	pinopsin
686	XP_005305387	Chrysemys picta bellii	VA
687	XP_005298206	Chrysemys picta bellii	pinopsin
688	XP_038265735	Dermochelys coriacea	VA
689	XP_038232168	Dermochelys coriacea	pinopsin
690	XP_030425240	Gopherus evgoodei	VA
691	XP_030392523	Gopherus evgoodei	pinopsin
692	XP_039338594	Mauremys reevesii	VA
693	XP_039364319	Mauremys reevesii	pinopsin
694	XP_006136685	Pelodiscus sinensis	VA
695	XP_006138790	Pelodiscus sinensis	pinopsin
696	XP_024058169	Terrapene carolina	VA
697	XP_024066966	Terrapene carolina	pinopsin
698	XP_034632209	Trachemys scripta	VA
699	XP_034608737	Trachemys scripta	pinopsin
700	NP_001280047	Anolis carolinensis	VA
701	XP_062815016	Anolis carolinensis	pinopsin
702	NP_001280060	Anolis carolinensis	parapinopsin
703	XP_003221090	Anolis carolinensis	parietopsin
704	XP_003217732	Anolis carolinensis	QB
705	XP_039193334	Crotalus tigris	VA
706	XP_015282372	Gekko japonicus	VA
707	XP_015277145	Gekko japonicus	pinopsin
708	XP_033005224	Lacerta agilis	VA
709	XP_033027506	Lacerta agilis	pinopsin
710	XP_032998458	Lacerta agilis	parapinopsin
711	XP_033018456	Lacerta agilis	parietopsin
712	XP_032997757	Lacerta agilis	QB
713	XP_026526452	Notechis scutatus	VA
714	XP_034292421	Pantherophis guttatus	VA
715	XP_028585690	Podarcis muralis	VA
716	XP_028564366	Podarcis muralis	pinopsin
717	XP_028576874	Podarcis muralis	parapinopsin
718	XP_028602962	Podarcis muralis	parietopsin
719	XP_028573285	Podarcis muralis	QB
720	XP_020650665	Pogona vitticeps	VA
721	XP_020660479	Pogona vitticeps	parapinopsin
722	XP_020633618	Pogona vitticeps	parietopsin
723	BR002531	Pogona vitticeps	QB
724	XP_015669458	Protobothrops mucrosquamatus	VA
725	XP_026566295	Pseudonaja textilis	VA
726	XP_007443874	Python bivittatus	VA
727	XP_042316991	Sceloporus undulatus	VA
728	XP_042298498	Sceloporus undulatus	pinopsin
729	XP_042304122	Sceloporus undulatus	parapinopsin
730	XP_042322531	Sceloporus undulatus	parietopsin
731	XP_042303413	Sceloporus undulatus	QB
732	XP_048361977	Sphaerodactylus townsendi	VA
733	XP_048374781	Sphaerodactylus townsendi	pinopsin
734	XP_032087893	Thamnophis elegans	VA
735	XP_044307392	Varanus komodoensis	parapinopsin
736	XP_044311398	Varanus komodoensis	parietopsin
737	BR002532	Varanus komodoensis	QB
738	XP_034993694	Zootoca vivipara	VA
739	XP_060139077	Zootoca vivipara	pinopsin
740	XP_034960871	Zootoca vivipara	parapinopsin
741	XP_034982726	Zootoca vivipara	parietopsin
742	XP_034960868	Zootoca vivipara	QB

## Sheet: S3
Supplementary Table S3
Scientific names of 202 mammal species surveyed in this study.
Cricetulus griseus
Microtus fortis
Dipodomys ordii
Mus caroli
Rattus rattus
Peromyscus leucopus
Mesocricetus auratus
Mus musculus
Rattus norvegicus
Meriones unguiculatus
Mus pahari
Trichechus manatus
Apodemus sylvaticus
Heterocephalus glaber
Myotis brandtii
Phodopus roborovskii
Dipodomys spectabilis
Pteropus giganteus
Manis pentadactyla
Orycteropus afer
Ochotona curzoniae
Octodon degus
Arvicola amphibius
Cavia porcellus
Pteropus vampyrus
Monodelphis domestica
Nannospalax galili
Suncus etruscus
Microtus oregoni
Lipotes vexillifer
Cervus canadensis
Condylura cristata
Puma yagouaroundi
Neophocaena asiaeorientalis
Carlito syrichta
Sturnira hondurensis
Gracilinanus agilis
Macaca thibetana
Pteronotus parnellii
Elephantulus edwardii
Eptesicus fuscus
Myotis davidii
Canis lupus
Cebus imitator
Microcebus murinus
Chrysochloris asiatica
Molossus molossus
Ursus maritimus
Panthera uncia
Otolemur garnettii
Miniopterus natalensis
Neomonachus schauinslandi
Sciurus carolinensis
Hipposideros armiger
Dromiciops gliroides
Chinchilla lanigera
Tupaia chinensis
Perognathus longimembris
Balaenoptera acutorostrata
Callorhinus ursinus
Colobus angolensis
Peromyscus maniculatus
Choloepus didactylus
Vicugna pacos
Mustela erminea
Prionailurus bengalensis
Bos indicus
Saimiri boliviensis
Vombatus ursinus
Suricata suricatta
Eumetopias jubatus
Acinonyx jubatus
Budorcas taxicolor
Antechinus flavipes
Aotus nancymaae
Propithecus coquereli
Onychomys torridus
Mastomys coucha
Monodon monoceros
Phacochoerus africanus
Enhydra lutris
Phascolarctos cinereus
Ictidomys tridecemlineatus
Myodes glareolus
Camelus ferus
Phocoena sinus
Sorex araneus
Lynx canadensis
Vulpes lagopus
Phyllostomus discolor
Oryx dammah
Bison bison
Talpa occidentalis
Trachypithecus francoisi
Piliocolobus tephrosceles
Ornithorhynchus anatinus
Rhinolophus ferrumequinum
Myotis myotis
Grammomys surdaster
Pipistrellus kuhlii
Castor canadensis
Lontra canadensis
Jaculus jaculus
Arvicanthis niloticus
Bos mutus
Lagenorhynchus obliquidens
Sarcophilus harrisii
Erinaceus europaeus
Tachyglossus aculeatus
Echinops telfairi
Rhinopithecus bieti
Equus quagga
Peromyscus californicus
Rousettus aegyptiacus
Marmota flaviventris
Trichosurus vulpecula
Desmodus rotundus
Chlorocebus sabaeus
Pteropus alecto
Myotis lucifugus
Microtus ochrogaster
Neovison vison
Leopardus geoffroyi
Nomascus leucogenys
Hylobates moloch
Acomys russatus
Bubalus bubalis
Lynx rufus
Prionailurus viverrinus
Rhinopithecus roxellana
Macaca fascicularis
Artibeus jamaicensis
Phyllostomus hastatus
Theropithecus gelada
Ceratotherium simum
Callithrix jacchus
Sapajus apella
Mandrillus leucophaeus
Papio anubis
Nycticebus coucang
Macaca mulatta
Lemur catta
Homo sapiens
Hyaena hyaena
Gorilla gorilla
Pan troglodytes
Cercocebus atys
Pongo pygmaeus
Canis lupus
Canis lupus
Pan paniscus
Panthera leo
Felis catus
Mirounga angustirostris
Ursus arctos
Puma concolor
Pongo abelii
Lutra lutra
Odobenus rosmarus
Vulpes vulpes
Zalophus californianus
Ursus americanus
Ailuropoda melanoleuca
Meles meles
Panthera tigris
Delphinapterus leucas
Halichoerus grypus
Tursiops truncatus
Mirounga leonina
Globicephala melas
Loxodonta africana
Orcinus orca
Equus caballus
Physeter catodon
Odocoileus virginianus
Equus przewalskii
Equus asinus
Capra hircus
Bos taurus
Sus scrofa
Bos indicus
CriGri-PICRH-1.0 RefSeq
Ovis aries
Panthera pardus
Dasypus novemcinctus
Elephas maximus
Leptonychotes weddellii
Phoca vitulina
Marmota monax
Mustela putorius
Oryctolagus cuniculus
Cervus elaphus
Urocitellus parryii
Fukomys damarensis
Camelus dromedarius
Manis javanica
Marmota marmota
Ochotona princeps
Balaenoptera musculus
Macaca nemestrina
Camelus bactrianus
Galeopterus variegatus

## Sheet: S4
Supplementary Table S4
DDBJ/GenBank/EMBL accession IDs of visual opsins and encephalopsins used in the molecular phylogenetic analysis shown in Fig. 1.
NP_001279181	rhodopsin Callorhinchus milii
AAA30674	rhodopsin Bos taurus
XP_005997879	rhodopsin X1 Latimeria chalumnae
XP_032827379	rhodopsin Petromyzon marinus
XP_043935217	RH2 opsin 1 like Protopterus annectens
NP_001279735	red sensitive opsin like Callorhinchus milii
XP_032827541	red sensitive opsin Petromyzon marinus
NP_001300644	red opsin 1 Danio rerio
XP_006625354	red sensitive opsin Lepisosteus oculatus
XP_006630688	rhodopsin Lepisosteus oculatus
NP_571287	extra ocular rhodopsin Danio rerio
NP_571267	SWS2 Danio rerio
XP_002937272	blue sensitive opsin Xenopus tropicalis
NP_571329	green opsin 4 Danio rerio
XP_005995530	blue sensitive opsin Latimeria chalumnae
XP_006628536	green sensitive opsin Lepisosteus oculatus
XP_043943083	SWS opsin 1 Protopterus annectens
NP_571394	SWS1 Danio rerio
XP_006633282	SWS opsin 1 Lepisosteus oculatus
XP_005996890	opsin 3 Latimeria chalumnae
XP_041105867	opsin 3 Polyodon spathula
AAO15719	encephalopsin Mus musculus
XP_040523482	opsin3 Gallus gallus
NP_001104634	opsin3 Danio rerio
XP_006638720	opsin 3 Lepisosteus oculatus

## Sheet: S5
Supplementary Table S5
GenBank/DDBJ/EMBL accession IDs used in microsyntenic analyses.
Figure ID	accession ID	species	common name	gene symbol	notes
Fig. 4A	XP_042309909	Sceloporus undulatus	Fence lizard	NT5DC2
Fig. 4A	XP_042309905	Sceloporus undulatus	Fence lizard	STAB1
Fig. 4A	XP_042304840	Sceloporus undulatus	Fence lizard	NISCH
Fig. 4A	XP_042311804	Sceloporus undulatus	Fence lizard	TNNC1
Fig. 4A	XP_042303414	Sceloporus undulatus	Fence lizard	RPL29
Fig. 4A	XP_042308815	Sceloporus undulatus	Fence lizard	DUSP7
Fig. 4A	XP_042310436	Sceloporus undulatus	Fence lizard	POC1A
Fig. 4A	XP_038265518	Dermochelys coriacea	Leatherback sea turtle	NT5DC2
Fig. 4A	XP_038265507	Dermochelys coriacea	Leatherback sea turtle	STAB1
Fig. 4A	XP_038264896	Dermochelys coriacea	Leatherback sea turtle	NISCH
Fig. 4A	XP_038266477	Dermochelys coriacea	Leatherback sea turtle	TNNC1
Fig. 4A	BR002538	Dermochelys coriacea	Leatherback sea turtle	RPL29
Fig. 4A	XP_038266905	Dermochelys coriacea	Leatherback sea turtle	DUSP7
Fig. 4A	XP_043374759	Dermochelys coriacea	Leatherback sea turtle	POC1A
Fig. 4A	XP_064422233	Latimeria chalumnae	Coelacanth	NT5DC2
Fig. 4A	XP_064422503	Latimeria chalumnae	Coelacanth	STAB1
Fig. 4A	XP_005987100	Latimeria chalumnae	Coelacanth	NISCH
Fig. 4A	XP_005987103	Latimeria chalumnae	Coelacanth	TNNC1
Fig. 4A	XP_014344346	Latimeria chalumnae	Coelacanth	RPL29
Fig. 4A	XP_005987104	Latimeria chalumnae	Coelacanth	DUSP7
Fig. 4A	XP_005987105	Latimeria chalumnae	Coelacanth	POC1A
Fig. 4A	XP_033875561	Acipenser ruthenus	Sterlet	NT5DC2	chr. 16
Fig. 4A	XP_058844518	Acipenser ruthenus	Sterlet	STAB1	chr. 16
Fig. 4A	XP_058844514	Acipenser ruthenus	Sterlet	NISCH	chr. 16
Fig. 4A	XP_058844511	Acipenser ruthenus	Sterlet	TNNC1	chr. 16
Fig. 4A	XP_033879261	Acipenser ruthenus	Sterlet	RPL29	chr. 16
Fig. 4A	XP_033876752	Acipenser ruthenus	Sterlet	DUSP7	chr. 16
Fig. 4A	XP_058844509	Acipenser ruthenus	Sterlet	POC1A	chr. 16
Fig. 4A	XP_033879881	Acipenser ruthenus	Sterlet	NT5DC2	chr. 25
Fig. 4A	XP_058855896	Acipenser ruthenus	Sterlet	STAB1	chr. 25
Fig. 4A	XP_058855725	Acipenser ruthenus	Sterlet	NISCH	chr. 25
Fig. 4A	XP_058856388	Acipenser ruthenus	Sterlet	TNNC1	chr. 25
Fig. 4A	XP_033875943	Acipenser ruthenus	Sterlet	RPL29	chr. 25
Fig. 4A	XP_033879827	Acipenser ruthenus	Sterlet	DUSP7	chr. 25
Fig. 4A	XP_058856141	Acipenser ruthenus	Sterlet	POC1A	chr. 25
Fig. 4A	XP_015202602	Lepisosteus oculatus	Spotted gar	NT5DC2
Fig. 4A	XP_015202668	Lepisosteus oculatus	Spotted gar	STAB1
Fig. 4A	XP_015202701	Lepisosteus oculatus	Spotted gar	NISCH
Fig. 4A	XP_006631072	Lepisosteus oculatus	Spotted gar	TNNC1
Fig. 4A	XP_015203516	Lepisosteus oculatus	Spotted gar	RPL29
Fig. 4A	XP_006631073	Lepisosteus oculatus	Spotted gar	DUSP7
Fig. 4A	XP_015203504	Lepisosteus oculatus	Spotted gar	POC1A
Fig. 4B	XP_042310837	Sceloporus undulatus	Fence lizard	ERC2
Fig. 4B	XP_042309339	Sceloporus undulatus	Fence lizard	WNT5A
Fig. 4B	XP_042309620	Sceloporus undulatus	Fence lizard	CACNA2D3
Fig. 4B	XP_042310635	Sceloporus undulatus	Fence lizard	SELENOK
Fig. 4B	XP_042309992	Sceloporus undulatus	Fence lizard	ACTR8
Fig. 4B	XP_042303401	Sceloporus undulatus	Fence lizard	IL17RB
Fig. 4B	XP_042308101	Sceloporus undulatus	Fence lizard	CHDH
Fig. 4B	XP_038267719	Dermochelys coriacea	Leatherback sea turtle	ERC2
Fig. 4B	XP_038267012	Dermochelys coriacea	Leatherback sea turtle	WNT5A
Fig. 4B	XP_038267531	Dermochelys coriacea	Leatherback sea turtle	CACNA2D3
Fig. 4B	XP_043373908	Dermochelys coriacea	Leatherback sea turtle	SELENOK
Fig. 4B	XP_043373906	Dermochelys coriacea	Leatherback sea turtle	ACTR8
Fig. 4B	XP_038264562	Dermochelys coriacea	Leatherback sea turtle	IL17RB
Fig. 4B	XP_038264554	Dermochelys coriacea	Leatherback sea turtle	CHDH
Fig. 4B	XP_040502702	Gallus gallus	Chicken	ERC2
Fig. 4B	NP_001383431	Gallus gallus	Chicken	WNT5A
Fig. 4B	XP_414338	Gallus gallus	Chicken	CACNA2D3
Fig. 4B	NP_001020612	Gallus gallus	Chicken	SELENOK
Fig. 4B	XP_414336	Gallus gallus	Chicken	ACTR8
Fig. 4B	XP_414335	Gallus gallus	Chicken	CHDH
Fig. 4B	XP_064422303	Latimeria chalumnae	Coelacanth	ERC2
Fig. 4B	XP_006004751	Latimeria chalumnae	Coelacanth	WNT5A
Fig. 4B	XP_064422513	Latimeria chalumnae	Coelacanth	CACNA2D3
Fig. 4B	XP_005993044	Latimeria chalumnae	Coelacanth	SELENOK
Fig. 4B	XP_005993043	Latimeria chalumnae	Coelacanth	ACTR8
Fig. 4B	XP_064422512	Latimeria chalumnae	Coelacanth	IL17RB
Fig. 4B	XP_005993052	Latimeria chalumnae	Coelacanth	CHDH
Fig. 4B	XP_058844380	Acipenser ruthenus	Sterlet	ERC2	chr. 16
Fig. 4B	XP_058844382	Acipenser ruthenus	Sterlet	WNT5A	chr. 16
Fig. 4B	XP_058844383	Acipenser ruthenus	Sterlet	CACNA2D3	chr. 16
Fig. 4B	XP_033876025	Acipenser ruthenus	Sterlet	SELENOK	chr. 16
Fig. 4B	XP_033877032	Acipenser ruthenus	Sterlet	ACTR8	chr. 16
Fig. 4B	XP_058844404	Acipenser ruthenus	Sterlet	IL17RB	chr. 16
Fig. 4B	XP_058844402	Acipenser ruthenus	Sterlet	CHDH	chr. 16
Fig. 4B	XP_058855895	Acipenser ruthenus	Sterlet	ERC2	chr. 25
Fig. 4B	XP_033877015	Acipenser ruthenus	Sterlet	WNT5A	chr. 25
Fig. 4B	XP_058855877	Acipenser ruthenus	Sterlet	CACNA2D3	chr. 25
Fig. 4B	XP_033879331	Acipenser ruthenus	Sterlet	SELENOK	chr. 25
Fig. 4B	XP_033878725	Acipenser ruthenus	Sterlet	ACTR8	chr. 25
Fig. 4B	XP_058856096	Acipenser ruthenus	Sterlet	IL17RB	chr. 25
Fig. 4B	XP_034775438	Acipenser ruthenus	Sterlet	CHDH	chr. 25
Fig. 4B	XP_015203549, XP_015203548	Lepisosteus oculatus	Spotted gar	ERC2	One gene seems to be split into two models.
Fig. 4B	XP_006631113	Lepisosteus oculatus	Spotted gar	WNT5A
Fig. 4B	XP_006631191	Lepisosteus oculatus	Spotted gar	CACNA2D3
Fig. 4B	XP_006631112	Lepisosteus oculatus	Spotted gar	SELENOK
Fig. 4B	XP_006631111	Lepisosteus oculatus	Spotted gar	ACTR8
Fig. 4B	XP_015203547	Lepisosteus oculatus	Spotted gar	IL17RB
Fig. 4B	XP_006631189	Lepisosteus oculatus	Spotted gar	CHDH
Supplementary Fig. S1	XP_044276026	Varanus komodoensis	Komodo dragon	NKX6.2
Supplementary Fig. S1	XP_044276024	Varanus komodoensis	Komodo dragon	VA opsin (pseudogene)
Supplementary Fig. S1	XP_044276023	Varanus komodoensis	Komodo dragon	CFAP46
Supplementary Fig. S1	XP_010219920	Tinamus guttatus	white-throated tinamou	NKX6.2
Supplementary Fig. S1	XP_010219919	Tinamus guttatus	white-throated tinamou	VA opsin (pseudogene)
Supplementary Fig. S1	XP_010219918	Tinamus guttatus	white-throated tinamou	CFAP46
Supplementary Fig. S1	XP_042314402	Sceloporus undulatus	Fence lizard	NKX6.2
Supplementary Fig. S1	XP_042314401	Sceloporus undulatus	Fence lizard	CFAP46
Supplementary Fig. S3B	XP_001920864	Danio rerio	Zebrafish	pwwp2b
Supplementary Fig. S3B	XP_002664285	Danio rerio	Zebrafish	stk32c
Supplementary Fig. S3B	XP_021336592	Danio rerio	Zebrafish	inpp5a
Supplementary Fig. S3B	NP_001129256	Danio rerio	Zebrafish	Nkx-6.2
Supplementary Fig. S3B	XP_021336588	Danio rerio	Zebrafish	cfap46
Supplementary Fig. S3B	XP_009305888	Danio rerio	Zebrafish	GABRP
Supplementary Fig. S3B	XP_009305887	Danio rerio	Zebrafish	adgra1
Supplementary Fig. S3B	XP_011601155	Takifugu rubripes	Torafugu	pwwp2b
Supplementary Fig. S3B	XP_029691440	Takifugu rubripes	Torafugu	stk32c
Supplementary Fig. S3B	XP_003963669	Takifugu rubripes	Torafugu	inpp5a
Supplementary Fig. S3B	XP_003963670	Takifugu rubripes	Torafugu	Nkx-6.2
Supplementary Fig. S3B	XP_029691612	Takifugu rubripes	Torafugu	cfap46
Supplementary Fig. S3B	XP_029691539	Takifugu rubripes	Torafugu	GABRP
Supplementary Fig. S3B	XP_029691011	Takifugu rubripes	Torafugu	adgra1
Supplementary Fig. S3B	XP_014055770	Salmo salar	Atlantic salmon	pwwp2b	chr. ssa01
Supplementary Fig. S3B	XP_014055799	Salmo salar	Atlantic salmon	stk32c	chr. ssa01
Supplementary Fig. S3B	XP_014055695	Salmo salar	Atlantic salmon	inpp5a	chr. ssa01
Supplementary Fig. S3B	XP_014055671	Salmo salar	Atlantic salmon	Nkx-6.2	chr. ssa01
Supplementary Fig. S3B	XP_014055617	Salmo salar	Atlantic salmon	cfap46	chr. ssa01
Supplementary Fig. S3B	XP_014055586	Salmo salar	Atlantic salmon	GABRP	chr. ssa01
Supplementary Fig. S3B	XP_014055577	Salmo salar	Atlantic salmon	adgra1	chr. ssa01
Supplementary Fig. S3B	XP_014009633	Salmo salar	Atlantic salmon	pwwp2b	chr. ssa18
Supplementary Fig. S3B	XP_014009627	Salmo salar	Atlantic salmon	stk32c	chr. ssa18
Supplementary Fig. S3B	XP_014009646	Salmo salar	Atlantic salmon	inpp5a	chr. ssa18
Supplementary Fig. S3B	XP_014009649	Salmo salar	Atlantic salmon	Nkx-6.2	chr. ssa18
Supplementary Fig. S3B	XP_014009650	Salmo salar	Atlantic salmon	GABRP	chr. ssa18
Supplementary Fig. S3B	XP_014009653, XP_045556697	Salmo salar	Atlantic salmon	adgra1	chr. ssa18; one gene seems to be split into two models.
Supplementary Fig. S3B	XP_036402707	Megalops cyprinoides	Indo-Pacific tarpon	pwwp2b
Supplementary Fig. S3B	XP_036402720	Megalops cyprinoides	Indo-Pacific tarpon	stk32c
Supplementary Fig. S3B	XP_036402244	Megalops cyprinoides	Indo-Pacific tarpon	inpp5a
Supplementary Fig. S3B	XP_036403116	Megalops cyprinoides	Indo-Pacific tarpon	Nkx-6.2
Supplementary Fig. S3B	XP_036403146	Megalops cyprinoides	Indo-Pacific tarpon	cfap46
Supplementary Fig. S3B	XP_036402920	Megalops cyprinoides	Indo-Pacific tarpon	GABRP
Supplementary Fig. S3B	XP_036402670	Megalops cyprinoides	Indo-Pacific tarpon	adgra1
Supplementary Fig. S3C	NP_001005778	Danio rerio	Zebrafish	rnf40
Supplementary Fig. S3C	XP_021336029	Danio rerio	Zebrafish	znf646
Supplementary Fig. S3C	NP_001012507	Danio rerio	Zebrafish	znf668
Supplementary Fig. S3C	XP_009304842	Danio rerio	Zebrafish	cd37
Supplementary Fig. S3C	NP_001108214	Danio rerio	Zebrafish	gabrz
Supplementary Fig. S3C	XP_021336032	Danio rerio	Zebrafish	adgra1a
Supplementary Fig. S3C	NP_001104620	Danio rerio	Zebrafish	bms1
Supplementary Fig. S3C	XP_021336034	Danio rerio	Zebrafish	sh2d4bb
Supplementary Fig. S3C	XP_036391722	Megalops cyprinoides	Indo-Pacific tarpon	rnf40
Supplementary Fig. S3C	XP_036381780	Megalops cyprinoides	Indo-Pacific tarpon	znf646
Supplementary Fig. S3C	XP_036398448	Megalops cyprinoides	Indo-Pacific tarpon	znf668
Supplementary Fig. S3C	XP_036376645	Megalops cyprinoides	Indo-Pacific tarpon	cd37
Supplementary Fig. S3C	XP_036383837	Megalops cyprinoides	Indo-Pacific tarpon	gabrz
Supplementary Fig. S3C	XP_036398938	Megalops cyprinoides	Indo-Pacific tarpon	adgra1a
Supplementary Fig. S3C	XP_036387758	Megalops cyprinoides	Indo-Pacific tarpon	bms1
Supplementary Fig. S3C	XP_036404692	Megalops cyprinoides	Indo-Pacific tarpon	sh2d4bb
Supplementary Fig. S4	XP_004946765	Gallus gallus	Chicken	DOC2B
Supplementary Fig. S4	XP_040506394	Gallus gallus	Chicken	TEX14
Supplementary Fig. S4	XP_042685970	Centrocercus urophasianus	Greater sage-grouse	DOC2B
Supplementary Fig. S4	XP_042686154	Centrocercus urophasianus	Greater sage-grouse	TEX14
Supplementary Fig. S4	XP_042735477	Lagopus leucura	white-tailed ptarmigan	DOC2B
Supplementary Fig. S4	XP_042735841	Lagopus leucura	white-tailed ptarmigan	TEX14
Supplementary Fig. S4	XP_025927218	Apteryx rowi	Kiwi	DOC2B
Supplementary Fig. S4	XP_025927219	Apteryx rowi	Kiwi	TEX14
Supplementary Fig. S4	XP_009671303	Struthio camelus	common ostrich	TEX14
Supplementary Fig. S4	XP_009671304	Struthio camelus	common ostrich	pinopsin (pseudogene)
Supplementary Fig. S4	XP_025903772	Nothoprocta perdicaria	Chilean tinamou	DOC2B
Supplementary Fig. S4	XP_025903680	Nothoprocta perdicaria	Chilean tinamou	TEX14
Supplementary Fig. S4	XP_010214094	Tinamus guttatus	white-throated tinamou	DOC2B
Supplementary Fig. S4	XP_010214095	Tinamus guttatus	white-throated tinamou	TEX14
Supplementary Fig. S4	XP_025957211	Dromaius novaehollandiae	emu	DOC2B
Supplementary Fig. S4	XP_025957200	Dromaius novaehollandiae	emu	TEX14

## Sheet: S6
Supplementary Table S6
Reciprocal blast hit results for pseudogenized sequence segments.
Predicted amino acid sequences of them were used as queries for BLASTP searches against the refseq_protein database for the fence lizard on Nov. 14th, 2024 (Evalue < 0.05).
For all exons, the top hit was the lizard QB opsin.
Query species	Pseudogenized exon used as a query	BLASTP results
		Hits of searches against fence lizard predicted proteome		Identity	Evalue
Leatherback sea turtle	2nd exon	top hit	QB opsin	0.381443	6e-11
		2nd best hit	pinopsin	0.25	3e-05
Coelacanth	1st exon	top hit	QB opsin	0.505882	6e-20
		2nd best hit	-	-	-
	3rd exon	top hit	QB opsin	0.454545	8e-18
		2nd best hit	parapinopsin	0.355263	1e-09
Sterlet (chr. 16)	2nd exon	top hit	QB opsin	0.6	6.45e-28
		2nd best hit	pinopsin	0.4	1.53e-16
	3rd exon	top hit	QB opsin	0.58	4.54e-20
		2nd best hit	parapinopsin	0.45	7.79e-13
Sterlet (chr. 25)	2nd exon	top hit	QB opsin	0.53	3.38e-26
		2nd best hit	pinopsin	0.36	5.77e-15
Spotted gar	1st exon	top hit	QB opsin	0.457627	3e-13
		2nd best hit	Rh1	0.258621	0.013
	2nd exon	top hit	QB opsin	0.601942	1e-34
		2nd best hit	pinopsin	0.378641	2e-20
	3rd exon	top hit	QB opsin	0.377049	6e-05
		2nd best hit	-	-	-

## Sheet: References
References
Blackshaw S, Snyder SH. 1997. Parapinopsin, a novel catfish opsin localized to the parapineal organ, defines a new gene family. J Neurosci. 17:8083-8092.
Borges R, Khan I, Johnson WE, Gilbert MT, Zhang G, Jarvis ED, O'Brien SJ, Antunes A. 2015. Gene loss, adaptive evolution and the co-evolution of plumage coloration genes with opsins in birds. BMC Genomics. 16:751.
Boyette JL, Bell RC, Fujita MK, Thomas KN, Streicher JW, Gower DJ, Schott RK. 2024. Diversity and Molecular Evolution of Nonvisual Opsin Genes across Environmental, Developmental, and Morphological Adaptations in Frogs. Mol Biol Evol. 41:msae090.
Castoe TA, de Koning AP, Hall KT, Card DC, Schield DR, Fujita MK, Ruggiero RP, Degner JF, Daza JM, Gu W et al. 2013. The Burmese python genome reveals the molecular basis for extreme adaptation in snakes. Proc Natl Acad Sci USA. 110:20645-20650.
Emerling CA. 2017. Archelosaurian Color Vision, Parietal Eye Loss, and the Crocodylian Nocturnal Bottleneck. Mol Biol Evol. 34:666-676.
Galtier N, Gouy M, Gautier C. 1996. SEAVIEW and PHYLO_WIN: two graphic tools for sequence alignment and molecular phylogeny. Comput Appl Biosci. 12:543-548.
Hanna ZR, Henderson JB, Wall JD, Emerling CA, Fuchs J, Runckel C, Mindell DP, Bowie RCK, DeRisi JL, Dumbacher JP. 2017. Northern Spotted Owl (Strix occidentalis caurina) Genome: Divergence with the Barred Owl (Strix varia) and Characterization of Light-Associated Genes. Genome Biol Evol. 9:2522-2545.
Hara Y, Takeuchi M, Kageyama Y, Tatsumi K, Hibi M, Kiyonari H, Kuraku S. 2018a. Madagascar ground gecko genome analysis characterizes asymmetric fates of duplicated genes. BMC Biol. 16, 40.
Hara Y, Yamaguchi K, Onimaru K, Kadota M, Koyanagi M, Keeley SD, Tatsumi K, Tanaka K, Motone F, Kageyama Y et al. 2018b. Shark genomes provide insights into elasmobranch evolution and the origin of vertebrates. Nat Ecol Evol. 2, 1761-1771.
Kawamura S, Yokoyama S. 1997. Expression of visual and nonvisual opsins in American chameleon. Vision Res. 37:1867-1871.
Kojima D, Mano H, Fukada Y. 2000. Vertebrate ancient-long opsin: a green-sensitive photoreceptive molecule present in zebrafish deep brain and retinal horizontal cells. J Neurosci. 20:2845-2851.
Kojima D, Torii M, Fukada Y, Dowling JE. 2008. Differential expression of duplicated VAL-opsin genes in the developing zebrafish. J Neurochem. 104:1364-1371.
Koyanagi M, Kawano E, Kinugawa Y, Oishi T, Shichida Y, Tamotsu S, Terakita A. 2004. Bistable UV pigment in the lamprey pineal. Proc Natl Acad Sci USA. 101:6687-6691.
Letunic I, Bork P. 2007. Interactive Tree Of Life (iTOL): an online tool for phylogenetic tree display and annotation. Bioinformatics. 23:127-128.
Li C, Zhang Y, Li J, Kong L, Hu H, Pan H, Xu L, Deng Y, Li Q, Jin L et al. 2014. Two Antarctic penguin genomes reveal insights into their evolutionary history and molecular changes related to the Antarctic environment. Gigascience. 3:27
Moutsaki P, Bellingham J, Soni BG, David-Gray ZK, Foster RG. 2000. Sequence, genomic structure and tissue expression of carp (Cyprinus carpio L.) vertebrate ancient (VA) opsin. FEBS Lett. 473:316-322.
Okano T, Yoshizawa T, Fukada Y. 1994. Pinopsin is a chicken pineal photoreceptive molecule. Nature 372:94-97.
Perry BW, Card DC, McGlothlin JW, Pasquesi GIM, Adams RH, Schield DR, Hales NR, Corbin AB, Demuth JP, Hoffmann FG, et al. 2018. Molecular Adaptations for Sensing and Securing Prey and Insight into Amniote Genome Diversity from the Garter Snake Genome. Genome Biol Evol. 10:2110-2129.
Sato K, Yamashita T, Kojima K, Sakai K, Matsutani Y, Yanagawa M, Yamano Y, Wada A, Iwabe N, Ohuchi H, Shichida Y. 2018. Pinopsin evolved as the ancestral dim-light visual opsin in vertebrates. Commun Biol. 1:156.
Soni BG, Foster RG. 1997. A novel and ancient vertebrate opsin. FEBS Lett. 406:279-283.
Su CY, Luo DG, Terakita A, Shichida Y, Liao HW, Kazmi MA, Sakmar TP, Yau KW. 2006. Parietal-eye phototransduction components and their potential evolutionary implications. Science 311:1617-1621.
Taniguchi Y, Hisatomi O, Yoshida M, Tokunaga F. 2001. Pinopsin expressed in the retinal photoreceptors of a diurnal gecko. FEBS Lett. 496:69-74.
Wada S, Kawano-Yamashita E, Sugihara T, Tamotsu S, Koyanagi M, Terakita A. 2021. Insights into the evolutionary origin of the pineal color discrimination mechanism from the river lamprey. BMC Biol. 19:188.
Yokoyama S, Zhang H. 1997. Cloning and characterization of the pineal gland-specific opsin gene of marine lamprey (Petromyzon marinus). Gene 202:89-93.
Yoshikawa T, Okano T, Oishi T, Fukada Y. 1998. A deep brain photoreceptive molecule in the toad hypothalamus. FEBS Lett. 424:69-72.
